# Supplementary material for: The spike gene is a major determinant for the SARS-CoV-2 Omicron-BA.1 phenotype
Source: Nat Commun. 2022 Oct 7;13:5929. doi: 10.1038/s41467-022-33632-y (PMC9543931; doi:10.1038/s41467-022-33632-y)
Supplement: Supplementary file 3 — Source Data [file 41467_2022_33632_MOESM3_ESM.zip]

Archive with 13 entries (13 files):
- 3. Source data files/Source_Data_Fig_1.xlsx
- 3. Source data files/Source_Data_Fig_2.xlsx
- 3. Source data files/Source_Data_Fig_3.xlsx
- 3. Source data files/Source_Data_Fig_4.xlsx
- 3. Source data files/Source_Data_Supplementary_Data_Fig_4.xlsx
- 3. Source data files/Source_Data_Supplementary_Data_Fig_5.xlsx
- 3. Source data files/Source_Data_Supplementary_Data_Fig_7.xlsx
- 3. Source data files/Source_Data_Supplementary_Data_Fig_8.xlsx
- 3. Source data files/Source_Data_Supplementary_Data_Fig_9.xlsx
- 3. Source data files/Source_Data_Supplementary_Fig._6.xlsx
- 3. Source data files/Source_Data_Supplementary_Fig_3.xlsx
- 3. Source data files/Source_Data_Supplementary_Figure10.xlsx
- 3. Source data files/SourceData_Guide_Final_220824.docx
