# Supplementary material for: The spike gene is a major determinant for the SARS-CoV-2 Omicron-BA.1 phenotype
Source: Nat Commun. 2022 Oct 7;13:5929. doi: 10.1038/s41467-022-33632-y (PMC9543931; doi:10.1038/s41467-022-33632-y)
Supplement: Supplementary file 3 — Source Data [file 41467_2022_33632_MOESM3_ESM.zip › 3. Source data files/Source_Data_Fig_1.xlsx]

## Sheet: Fig 1a
Fig 1a: Overview of VOC Delta and Omicron-BA.1 mutations
MUTATION FOUND IN…	POS	REF	ALT	LDM_O	LDM_D	LDM_G	AMPLICON	REGION	TYPE	AA_CHANGE	MAT_PEPTIDE	REF_O	REF_D	REF_G	IN_PRIMER	BTWN_PRIMERS	COMMENTS
Delta	210	G	T	FALSE	TRUE	FALSE	1	5UTR	5UTR	None	5UTR	FALSE	TRUE	FALSE	FALSE	FALSE
Omicron & Delta	241	C	T	TRUE	TRUE	FALSE	1	5UTR	5UTR	None	5UTR	TRUE	TRUE	FALSE	FALSE	FALSE
Delta	1191	C	T	FALSE	FALSE	FALSE	1 and 2	ORF1ab	Missense	P309L	NSP2	FALSE	TRUE	FALSE	TRUE	FALSE
Delta	1267	C	T	FALSE	FALSE	FALSE	2	ORF1ab	Synonymous	None	NSP2	FALSE	TRUE	FALSE	FALSE	FALSE
Omicron	2832	A	G	TRUE	FALSE	FALSE	3	ORF1ab	Missense	K856R	NSP3	TRUE	FALSE	FALSE	FALSE	FALSE
Omicron & Delta	3037	C	T	TRUE	TRUE	FALSE	3	ORF1ab	Synonymous	None	NSP3	TRUE	TRUE	FALSE	FALSE	FALSE
Delta	3045	C	T	FALSE	FALSE	FALSE	3	ORF1ab	Missense	P927L	NSP3	FALSE	TRUE	FALSE	FALSE	FALSE
Delta	5157	C	T	FALSE	FALSE	FALSE	5	ORF1ab	Missense	A1671V	NSP3	FALSE	TRUE	FALSE	FALSE	FALSE
Delta	5184	C	T	FALSE	TRUE	FALSE	5	ORF1ab	Missense	P1640L	NSP3	FALSE	TRUE	FALSE	FALSE	FALSE
Omicron	5386	T	G	TRUE	FALSE	FALSE	6	ORF1ab	Synonymous	None	NSP3	TRUE	FALSE	FALSE	FALSE	FALSE
Omicron	6512	AGTT	A	TRUE	FALSE	FALSE	7	ORF1ab	Deletion	S2083Del_L2084I	NSP3	TRUE	FALSE	FALSE	FALSE	FALSE
Omicron	8393	G	A	TRUE	FALSE	FALSE	9	ORF1ab	Missense	A2710T	NSP3	TRUE	FALSE	FALSE	FALSE	FALSE
Delta	9598	C	T	FALSE	FALSE	FALSE	10	ORF1ab	Synonymous	None	NSP4	FALSE	TRUE	FALSE	FALSE	FALSE
Delta	9891	C	T	FALSE	TRUE	FALSE	10	ORF1ab	Missense	A3209V	NSP4	FALSE	TRUE	FALSE	FALSE	FALSE
Omicron	10029	C	T	TRUE	FALSE	FALSE	10	ORF1ab	Missense	T3255I	NSP4	TRUE	FALSE	FALSE	FALSE	FALSE
Omicron	10449	C	A	TRUE	FALSE	FALSE	10 and 11	ORF1ab	Missense	P3395H	NSP5	TRUE	FALSE	FALSE	TRUE	FALSE
Omicron	11282	AGTTTGTCTG	A	TRUE	FALSE	FALSE	11	ORF1ab	Deletion	L3674Del_S3675Del_G3676Del	NSP6	TRUE	FALSE	FALSE	FALSE	FALSE
Delta	11418	T	C	FALSE	TRUE	FALSE	11 and 12	ORF1ab	Missense	V3718A	NSP6	FALSE	TRUE	FALSE	FALSE	TRUE
Omicron	11537	A	G	TRUE	FALSE	FALSE	12	ORF1ab	Missense	I3758V	NSP6	TRUE	FALSE	FALSE	FALSE	FALSE
Omicron	11950	C	T	FALSE	FALSE	FALSE	12	ORF1ab	Synonymous	None	NSP7	TRUE	FALSE	FALSE	FALSE	FALSE
Delta	12946	T	C	FALSE	FALSE	FALSE	13	ORF1ab	Synonymous	None	NSP9	FALSE	TRUE	FALSE	FALSE	FALSE
Omicron	13195	T	C	TRUE	FALSE	FALSE	13	ORF1ab	Synonymous	None	NSP10	TRUE	FALSE	FALSE	FALSE	FALSE
Omicron & Delta	14408	C	T	TRUE	TRUE	FALSE	14	ORF1b	Missense	P314L	NSP12	TRUE	TRUE	FALSE	FALSE	FALSE
Omicron	15240	C	T	TRUE	FALSE	FALSE	15	ORF1b	Synonymous	None	NSP12	TRUE	FALSE	FALSE	FALSE	FALSE
Delta	15451	G	A	FALSE	TRUE	FALSE	15	ORF1b	Missense	G662S	NSP12	FALSE	TRUE	FALSE	FALSE	FALSE
Delta	16466	C	T	FALSE	TRUE	FALSE	16	ORF1b	Missense	P1000L	NSP13	FALSE	TRUE	FALSE	FALSE	FALSE
Omicron	18163	A	G	TRUE	FALSE	FALSE	18	ORF1b	Missense	I1566V	NSP14	TRUE	FALSE	FALSE	FALSE	FALSE
Delta	18176	C	T	FALSE	FALSE	FALSE	18	ORF1b	Missense	P1570L	NSP14	FALSE	TRUE	FALSE	FALSE	FALSE
Delta	20262	A	G	FALSE	FALSE	FALSE	20	ORF1b	Synonymous	None	NSP15	FALSE	TRUE	FALSE	FALSE	FALSE
Delta	21618	C	G	FALSE	TRUE	FALSE	21 and 22	Spike	Missense	T19R	Spike	FALSE	TRUE	FALSE	FALSE	TRUE
Omicron	21762	C	T	TRUE	FALSE	FALSE	22	Spike	Missense	A67V	Spike	TRUE	FALSE	FALSE	FALSE	FALSE
Omicron	21764	ATACATG	A	TRUE	FALSE	FALSE	22	Spike	Deletion	H69Del_V70Del	Spike	TRUE	FALSE	FALSE	FALSE	FALSE
Omicron	21846	C	T	TRUE	FALSE	FALSE	22	Spike	Missense	T95I	Spike	TRUE	FALSE	FALSE	FALSE	FALSE
Omicron	21986	GGTGTTTATT	G	TRUE	FALSE	FALSE	22	Spike	Deletion	G142Del_V143Del_Y144Del_Y145D	Spike	TRUE	FALSE	FALSE	FALSE	FALSE
Delta	21987	G	A	FALSE	TRUE	FALSE	22	Spike	Missense	G142D	Spike	FALSE	TRUE	FALSE	FALSE	FALSE
Delta	22028	GAGTTCA	G	FALSE	TRUE	FALSE	22	Spike	Deletion	E156Del_F157Del_R158G	Spike	FALSE	TRUE	FALSE	FALSE	FALSE
Omicron	22193	AATT	A	TRUE	FALSE	FALSE	22	Spike	Deletion	N211Del_L212I	Spike	TRUE	FALSE	FALSE	FALSE	FALSE
Omicron	22204	T	TGAGCCAGAA	TRUE	FALSE	FALSE	22	Spike	Insertion	EPE	Spike	TRUE	FALSE	FALSE	FALSE	FALSE
Omicron	22578	G	A	TRUE	FALSE	FALSE	22	Spike	Missense	G339D	Spike	TRUE	FALSE	FALSE	FALSE	TRUE
Omicron	22673	TC	CT	TRUE	FALSE	FALSE	23	Spike	Missense	S371L	Spike	TRUE	FALSE	FALSE	FALSE	FALSE
Omicron	22679	T	C	TRUE	FALSE	FALSE	23	Spike	Missense	S373P	Spike	TRUE	FALSE	FALSE	FALSE	FALSE
Omicron	22686	C	T	TRUE	FALSE	FALSE	23	Spike	Missense	S375F	Spike	TRUE	FALSE	FALSE	FALSE	FALSE
Omicron	22813	G	T	TRUE	FALSE	FALSE	23	Spike	Missense	K417N	Spike	TRUE	FALSE	FALSE	FALSE	FALSE
Omicron	22882	T	G	TRUE	FALSE	FALSE	23	Spike	Missense	N440K	Spike	TRUE	FALSE	FALSE	FALSE	FALSE	RBM
Omicron	22898	G	A	TRUE	FALSE	FALSE	23	Spike	Missense	G446S	Spike	TRUE	FALSE	FALSE	FALSE	FALSE	RBM
Delta	22917	T	G	FALSE	TRUE	FALSE	23	Spike	Missense	L452R	Spike	FALSE	TRUE	FALSE	FALSE	FALSE	RBM
Omicron	22992	G	A	TRUE	FALSE	FALSE	23	Spike	Missense	S477N	Spike	TRUE	FALSE	FALSE	FALSE	FALSE	RBM
Omicron & Delta	22995	C	A	TRUE	TRUE	FALSE	23	Spike	Missense	T478K	Spike	TRUE	TRUE	FALSE	FALSE	FALSE	RBM
Omicron	23013	A	C	TRUE	FALSE	FALSE	23	Spike	Missense	E484A	Spike	TRUE	FALSE	FALSE	FALSE	FALSE	RBM
Omicron	23040	A	G	TRUE	FALSE	FALSE	23	Spike	Missense	Q493R	Spike	TRUE	FALSE	FALSE	FALSE	FALSE	RBM
Omicron	23048	G	A	TRUE	FALSE	FALSE	23	Spike	Missense	G496S	Spike	TRUE	FALSE	FALSE	FALSE	FALSE	RBM
Omicron	23055	A	G	TRUE	FALSE	FALSE	23	Spike	Missense	Q498R	Spike	TRUE	FALSE	FALSE	FALSE	FALSE	RBM
Omicron	23063	A	T	TRUE	FALSE	FALSE	23	Spike	Missense	N501Y	Spike	TRUE	FALSE	FALSE	FALSE	FALSE	RBM
Omicron	23075	T	C	TRUE	FALSE	FALSE	23	Spike	Missense	Y505H	Spike	TRUE	FALSE	FALSE	FALSE	FALSE	RBM
Omicron	23211	C	A	TRUE	FALSE	FALSE	23	Spike	Missense	T547K	Spike	TRUE	FALSE	FALSE	FALSE	FALSE
Omicron, Delta, 614G	23403	A	G	TRUE	TRUE	TRUE	23	Spike	Missense	D614G	Spike	TRUE	TRUE	TRUE	FALSE	FALSE	D614G mutation
Omicron	23525	C	T	TRUE	FALSE	FALSE	23 and 24	Spike	Missense	H655Y	Spike	TRUE	FALSE	FALSE	TRUE	FALSE
Omicron	23599	T	G	TRUE	FALSE	FALSE	23 and 24	Spike	Missense	N679K	Spike	TRUE	FALSE	FALSE	FALSE	TRUE
Delta	23604	C	G	FALSE	TRUE	FALSE	23 and 24	Spike	Missense	P681R	Spike	FALSE	TRUE	FALSE	FALSE	TRUE	S1/S2 cleavage site
Omicron	23604	C	A	TRUE	FALSE	FALSE	23 and 24	Spike	Missense	P681H	Spike	TRUE	FALSE	FALSE	FALSE	TRUE	S1/S2 cleavage site
Omicron	23863	C	A	TRUE	FALSE	FALSE	24	Spike	Missense	N764K	Spike	TRUE	FALSE	FALSE	FALSE	FALSE
Omicron	23948	G	T	TRUE	FALSE	FALSE	24	Spike	Missense	D796Y	Spike	TRUE	FALSE	FALSE	FALSE	FALSE
Omicron	24130	C	A	TRUE	FALSE	FALSE	24	Spike	Missense	N856K	Spike	TRUE	FALSE	FALSE	FALSE	FALSE
Delta	24410	G	A	FALSE	TRUE	FALSE	24	Spike	Missense	D950N	Spike	FALSE	TRUE	FALSE	FALSE	FALSE
Omicron	24424	A	T	TRUE	FALSE	FALSE	24	Spike	Missense	Q954H	Spike	TRUE	FALSE	FALSE	FALSE	FALSE
Omicron	24469	T	A	TRUE	FALSE	FALSE	24	Spike	Missense	N969K	Spike	TRUE	FALSE	FALSE	FALSE	FALSE
Omicron	24503	C	T	TRUE	FALSE	FALSE	24	Spike	Missense	L981F	Spike	TRUE	FALSE	FALSE	FALSE	FALSE
Omicron	25000	C	T	TRUE	FALSE	FALSE	25	Spike	Synonymous	None	Spike	TRUE	FALSE	FALSE	FALSE	FALSE
Delta	25469	C	T	FALSE	TRUE	FALSE	25	ORF3a	Missense	S26L	ORF3a	FALSE	TRUE	FALSE	FALSE	FALSE
Delta	25476	T	C	FALSE	FALSE	FALSE	25	ORF3a	Synonymous	None	ORF3a	FALSE	TRUE	FALSE	FALSE	FALSE
Delta	25562	A	G	FALSE	FALSE	FALSE	25	ORF3a	Missense	Q57R	ORF3a	FALSE	TRUE	FALSE	FALSE	FALSE
Omicron	25584	C	T	TRUE	FALSE	FALSE	25	ORF3a	Synonymous	None	ORF3a	TRUE	FALSE	FALSE	FALSE	FALSE
Omicron	26270	C	T	TRUE	FALSE	FALSE	26	E	Missense	T9I	E	TRUE	FALSE	FALSE	FALSE	FALSE
Omicron	26530	A	G	TRUE	FALSE	FALSE	26	M	Missense	D3G	M	TRUE	FALSE	FALSE	FALSE	FALSE
Omicron	26577	C	G	TRUE	FALSE	FALSE	26	M	Missense	Q19E	M	TRUE	FALSE	FALSE	FALSE	FALSE
Omicron	26709	G	A	TRUE	FALSE	FALSE	26	M	Missense	A63T	M	TRUE	FALSE	FALSE	FALSE	FALSE
Delta	26767	T	C	FALSE	TRUE	FALSE	26 and 27	M	Missense	I32T	M	FALSE	TRUE	FALSE	FALSE	TRUE
Omicron	27259	A	C	TRUE	FALSE	FALSE	27	ORF6	Synonymous	None	ORF6	TRUE	FALSE	FALSE	FALSE	FALSE
Delta	27638	T	C	FALSE	TRUE	FALSE	27	ORF7a	Missense	V82A	ORF7a	FALSE	TRUE	FALSE	FALSE	FALSE
Delta	27649	C	T	FALSE	FALSE	FALSE	27	ORF7a	Synonymous	None	ORF7a	FALSE	TRUE	FALSE	FALSE	FALSE
Delta	27739	C	T	FALSE	FALSE	FALSE	27	ORF7a	Missense	L116F	ORF7a	FALSE	TRUE	FALSE	FALSE	FALSE
Delta	27752	C	T	FALSE	TRUE	FALSE	27	ORF7a	Missense	T120I	ORF7a	FALSE	TRUE	FALSE	FALSE	FALSE
Omicron	27807	C	T	TRUE	FALSE	FALSE	27 and 28	ORF7b	Synonymous	None	ORF7b	TRUE	FALSE	FALSE	TRUE	FALSE
Delta	28247	AGATTTC	A	FALSE	TRUE	FALSE	28	ORF8	Deletion	D119Del_F120Del	ORF8	FALSE	TRUE	FALSE	FALSE	FALSE
Delta	28270	TA	T	FALSE	TRUE	FALSE	28	Between ORF8 and N	Synonymous	None	Between ORF8 and N	FALSE	TRUE	FALSE	FALSE	FALSE
Omicron	28271	A	T	TRUE	FALSE	FALSE	28	Between ORF8 and N	Synonymous	None	Between ORF8 and N	TRUE	FALSE	FALSE	FALSE	FALSE
Omicron	28311	C	T	TRUE	FALSE	FALSE	28	N	Missense	P13L	N	TRUE	FALSE	FALSE	FALSE	FALSE	P10S in ORF9b
Omicron	28361	GGAGAACGCA	G	TRUE	FALSE	FALSE	28	N	Deletion	E31Del_R32Del_S33G	N	TRUE	FALSE	FALSE	FALSE	FALSE	E27Del_N28Del_A29Del in ORF9b
Delta	28461	A	G	FALSE	TRUE	FALSE	28	N	Missense	D63G	N	FALSE	TRUE	FALSE	FALSE	FALSE	T60A in ORF9b
Delta	28881	G	T	FALSE	TRUE	FALSE	28 and 29	N	Missense	R203M	N	FALSE	TRUE	FALSE	FALSE	TRUE
Omicron	28881	GGG	AAC	TRUE	FALSE	FALSE	28 and 29	N	Missense	R203K	N	TRUE	FALSE	FALSE	FALSE	TRUE
Delta	29402	G	T	FALSE	TRUE	FALSE	29	N	Missense	D377Y	N	FALSE	TRUE	FALSE	FALSE	FALSE
	LEGEND
LDM_O	Lineage-defining mutation for Omicron
LDM_D	Lineage-defining mutation for Delta
LDM_G	Lineage-defining mutation for WT-614G
REF_O	Mutation found in Omicron reference
REF_D	Mutation found in Delta reference
REF_G	Mutation found in WT-614G reference
	COLORS
	Lineage-defining mutation for Omicron
	Lineage-defining mutation for Delta
	Lineage-defining mutation for Omicron & Delta
	D614G mutation
	Mutations found in reference, but not lineage defining

## Sheet: Fig 1b
Figure 1b: Plaque size and statistical analysis
diameter in pt	number of plaques
virus	1	2	3	4	5	6	7	8	9	10
WT-614G	11.7	10.3	9.4	10.8	10.07	9.6	9.5	11.3	10.29	8.9		Measurements taken at 300% H:\Labor\SARS CoV 2 viruses_rescue\plaque phenotype pictures SARS CoV 2 clones\omicron_plaque phenotype\omicron_subclones_phenotype
Delta	9.8	8.9	8.8	9.1	8.6	8.9	9.2	9.8	9.07	9.3		D in: pt(points)
S-Delta	17.09	14.7	15.1	13.3	14.3	14.6	14.5	14.45	15.22	14.6
Omicron	2.9	2.79	2.15	1.56	2.59	2.6	2.07	2.21	1.8	2.29
S-Omicron	2.47	2.31	2.07	2.23	1.87	1.52	1.8	2.12	2.04	2.43
RBD-Omicron	4.2	2.69	3.2	3.88	3.57	4.33	3.77	5.1	4.8	5.9
NTD-Omicron	12.1	11.7	9.45	10.7	11.5	11.7	10.9	12.5	10.5	11.3
CS-Omicron	11.4	8.7	9.02	7.9	9.2	7.58	8.4	8.8	6.5	8.06
%	number of plaques
virus	1	2	3	4	5	6	7	8	9	10	mean
WT-614G	11.7	10.3	9.4	10.8	10.07	9.6	9.5	11.3	10.29	8.9	10.186
Delta	96.2105	87.3748	86.3931	89.3383	84.4296	87.3748	90.32	96.2105	89.0438	91.3018
S-Delta	167.779	144.316	148.243	130.571	140.389	143.334	142.352	141.861	149.421	143.334
Omicron	28.4704	27.3905	21.1074	15.3151	25.4271	25.5252	20.322	21.6964	17.6713	22.4818
S-Omicron	24.249	22.6782	20.322	21.8928	18.3585	14.9224	17.6713	20.8129	20.0275	23.8563
RBD-Omicron	41.2331	26.4088	31.4157	38.0915	35.0481	42.5093	37.0116	50.0687	47.1235	57.9226
NTD-Omicron	118.79	114.864	92.7744	105.046	112.9	114.864	107.01	122.717	103.083	110.937
CS-Omicron	111.918	85.4113	88.5529	77.5574	90.32	74.4159	82.4661	86.3931	63.8131	79.1282
ordinary one-way anova
Multiple comparison
Number of families	1
Number of comparisons per family	28
Alpha	0.05
Tukey's multiple comparisons test	Mean Diff.	95.00% CI of diff.	Below threshold?	Summary	Adjusted P Value
WT vs. Delta	1.039	-0.1114 to 2.189	No	ns	0.1062	A-B
WT vs. S-Delta	-4.6	-5.750 to -3.450	Yes	****	<0.0001	A-C
WT vs. Omicron Inoc.	7.89	6.740 to 9.040	Yes	****	<0.0001	A-D
WT vs. S-omi	8.1	6.950 to 9.250	Yes	****	<0.0001	A-E
WT vs. RBD	6.042	4.892 to 7.192	Yes	****	<0.0001	A-F
WT vs. NTD	-1.049	-2.199 to 0.1014	No	ns	0.0996	A-G
WT vs. CS	1.63	0.4796 to 2.780	Yes	***	0.0008	A-H
Delta vs. S-Delta	-5.639	-6.789 to -4.489	Yes	****	<0.0001	B-C
Delta vs. Omicron Inoc.	6.851	5.701 to 8.001	Yes	****	<0.0001	B-D
Delta vs. S-omi	7.061	5.911 to 8.211	Yes	****	<0.0001	B-E
Delta vs. RBD	5.003	3.853 to 6.153	Yes	****	<0.0001	B-F
Delta vs. NTD	-2.088	-3.238 to -0.9376	Yes	****	<0.0001	B-G
Delta vs. CS	0.591	-0.5594 to 1.741	No	ns	0.7465	B-H
S-Delta vs. Omicron Inoc.	12.49	11.34 to 13.64	Yes	****	<0.0001	C-D
S-Delta vs. S-omi	12.7	11.55 to 13.85	Yes	****	<0.0001	C-E
S-Delta vs. RBD	10.64	9.492 to 11.79	Yes	****	<0.0001	C-F
S-Delta vs. NTD	3.551	2.401 to 4.701	Yes	****	<0.0001	C-G
S-Delta vs. CS	6.23	5.080 to 7.380	Yes	****	<0.0001	C-H
Omicron Inoc. vs. S-omi	0.21	-0.9404 to 1.360	No	ns	0.9991	D-E
Omicron Inoc. vs. RBD	-1.848	-2.998 to -0.6976	Yes	****	<0.0001	D-F
Omicron Inoc. vs. NTD	-8.939	-10.09 to -7.789	Yes	****	<0.0001	D-G
Omicron Inoc. vs. CS	-6.26	-7.410 to -5.110	Yes	****	<0.0001	D-H
S-omi vs. RBD	-2.058	-3.208 to -0.9076	Yes	****	<0.0001	E-F
S-omi vs. NTD	-9.149	-10.30 to -7.999	Yes	****	<0.0001	E-G
S-omi vs. CS	-6.47	-7.620 to -5.320	Yes	****	<0.0001	E-H
RBD vs. NTD	-7.091	-8.241 to -5.941	Yes	****	<0.0001	F-G
RBD vs. CS	-4.412	-5.562 to -3.262	Yes	****	<0.0001	F-H
NTD vs. CS	2.679	1.529 to 3.829	Yes	****	<0.0001	G-H
Test details	Mean 1	Mean 2	Mean Diff.	SE of diff.	n1	n2	q	DF
WT vs. Delta	10.19	9.147	1.039	0.3685	10	10	3.987	72
WT vs. S-Delta	10.19	14.79	-4.6	0.3685	10	10	17.65	72
WT vs. Omicron Inoc.	10.19	2.296	7.89	0.3685	10	10	30.28	72
WT vs. S-omi	10.19	2.086	8.1	0.3685	10	10	31.09	72
WT vs. RBD	10.19	4.144	6.042	0.3685	10	10	23.19	72
WT vs. NTD	10.19	11.24	-1.049	0.3685	10	10	4.026	72
WT vs. CS	10.19	8.556	1.63	0.3685	10	10	6.255	72
Delta vs. S-Delta	9.147	14.79	-5.639	0.3685	10	10	21.64	72
Delta vs. Omicron Inoc.	9.147	2.296	6.851	0.3685	10	10	26.29	72
Delta vs. S-omi	9.147	2.086	7.061	0.3685	10	10	27.1	72
Delta vs. RBD	9.147	4.144	5.003	0.3685	10	10	19.2	72
Delta vs. NTD	9.147	11.24	-2.088	0.3685	10	10	8.013	72
Delta vs. CS	9.147	8.556	0.591	0.3685	10	10	2.268	72
S-Delta vs. Omicron Inoc.	14.79	2.296	12.49	0.3685	10	10	47.93	72
S-Delta vs. S-omi	14.79	2.086	12.7	0.3685	10	10	48.74	72
S-Delta vs. RBD	14.79	4.144	10.64	0.3685	10	10	40.84	72
S-Delta vs. NTD	14.79	11.24	3.551	0.3685	10	10	13.63	72
S-Delta vs. CS	14.79	8.556	6.23	0.3685	10	10	23.91	72
Omicron Inoc. vs. S-omi	2.296	2.086	0.21	0.3685	10	10	0.8059	72
Omicron Inoc. vs. RBD	2.296	4.144	-1.848	0.3685	10	10	7.092	72
Omicron Inoc. vs. NTD	2.296	11.24	-8.939	0.3685	10	10	34.31	72
Omicron Inoc. vs. CS	2.296	8.556	-6.26	0.3685	10	10	24.02	72
S-omi vs. RBD	2.086	4.144	-2.058	0.3685	10	10	7.898	72
S-omi vs. NTD	2.086	11.24	-9.149	0.3685	10	10	35.11	72
S-omi vs. CS	2.086	8.556	-6.47	0.3685	10	10	24.83	72
RBD vs. NTD	4.144	11.24	-7.091	0.3685	10	10	27.21	72
RBD vs. CS	4.144	8.556	-4.412	0.3685	10	10	16.93	72
NTD vs. CS	11.24	8.556	2.679	0.3685	10	10	10.28	72

## Sheet: Fig 1c
Fig 1c: Kinetics NEC, TCID50 data and statistical analysis
Sample List
ID	VirusID	Virus Description	Donor	HPI	Titer TCID50/ml
1	Mock	Mock	Inoc	0	3.16			D1
2	199	Delta Spike	Inoc	0	31600			Mock	Delta Spike	Omicron Spike	Omicron NTD	Omicron RBD	WT G614	Delta isolate	Omicron isolate
3	211	Omicron Spike	Inoc	0	1780		0	3.16	31600	1780	100000	56200	178000	10000	31600
4	213	Omicron NTD	Inoc	0	100000		1	3.16	5.62	3.16	17.8	5.62	5.62	3.16	17.8
5	215	Omicron RBD	Inoc	0	56200		24	3.16	3.16	316000	5620	562	10000	3160	1000000
6	49	WT G614	Inoc	0	178000		48	3.16	3.16	100000000	178000	10000	100000	178000	10000000
7	delta iso	Delta isolate	Inoc	0	10000		72	3.16	3.16	5620000	1780000	100000	1780000	10000000	17800000
8	omicron iso	Omicron isolate	Inoc	0	31600		96	3.16	3.16	5620000	10000000	316000	17800000	17800000	5620000
9	Mock	Mock	D1	1	3.16
10	199	Delta Spike	D1	1	5.62			D2
11	211	Omicron Spike	D1	1	3.16			Mock	Delta Spike	Omicron Spike	Omicron NTD	Omicron RBD	WT G614	Delta isolate	Omicron isolate
12	213	Omicron NTD	D1	1	17.8		0	3.16	31600	1780	100000	56200	178000	10000	31600
13	215	Omicron RBD	D1	1	5.62		1	3.16	3.16	3.16	17.8	10	17.8	10	5.62
14	49	WT G614	D1	1	5.62		24	3.16	1780	178000	3160	31600	3160	562	316000
15	delta iso	Delta isolate	D1	1	3.16		48	3.16	3160000	17800000	1000000	17800000	562000	31600	3160000
16	omicron iso	Omicron isolate	D1	1	17.8		72	3.16	31600000	17800000	17800000	17800000	5620000	1780000	3160000
17	Mock	Mock	D2	1	3.16		96	3.16	178000000	10000000	56200000	31600000	17800000	31600000	3160000
18	199	Delta Spike	D2	1	3.16
19	211	Omicron Spike	D2	1	3.16			D4
20	213	Omicron NTD	D2	1	17.8			Mock	Delta Spike	Omicron Spike	Omicron NTD	Omicron RBD	WT G614	Delta isolate	Omicron isolate
21	215	Omicron RBD	D2	1	10		0	3.16	31600	1780	100000	56200	178000	10000	31600
22	49	WT G614	D2	1	17.8		1	3.16	10	3.16	316	10	17.8	10	5.62
23	delta iso	Delta isolate	D2	1	10		24	3.16	1000	17800	17.8	5.62	3160	5620	100000
24	omicron iso	Omicron isolate	D2	1	5.62		48	3.16	316000	10000000	10000	562	56200	178000	3160000
25	Mock	Mock	D4	1	3.16		72	3.16	17800000	3160000	178000	17800	3160000	3160000	3160000
26	199	Delta Spike	D4	1	10		96	3.16	56200000	5620000	3160000	1000000	10000000	56200000	5620000
27	211	Omicron Spike	D4	1	3.16
28	213	Omicron NTD	D4	1	316			All donors
29	215	Omicron RBD	D4	1	10		hpi	Mock			Delta Spike			Omicron Spike			Omicron NTD			Omicron RBD			WT G614			Delta isolate			Omicron isolate
30	49	WT G614	D4	1	17.8		0	3.16	3.16	3.16	31600	31600	31600	1780	1780	1780	100000	100000	100000	56200	56200	56200	178000	178000	178000	10000	10000	10000	31600	31600	31600
31	delta iso	Delta isolate	D4	1	10		1	3.16	3.16	3.16	5.62	3.16	10	3.16	3.16	3.16	17.8	17.8	316	5.62	10	10	5.62	17.8	17.8	3.16	10	10	17.8	5.62	5.62
32	omicron iso	Omicron isolate	D4	1	5.62		24	3.16	3.16	3.16	3.16	1780	1000	316000	178000	17800	5620	3160	17.8	562	31600	5.62	10000	3160	3160	3160	562	5620	1000000	316000	100000
33	Mock	Mock	D1	24	3.16		48	3.16	3.16	3.16	3.16	3160000	316000	100000000	17800000	10000000	178000	1000000	10000	10000	17800000	562	100000	562000	56200	178000	31600	178000	10000000	3160000	3160000
34	199	Delta Spike	D1	24	3.16		72	3.16	3.16	3.16	3.16	31600000	17800000	5620000	17800000	3160000	1780000	17800000	178000	100000	17800000	17800	1780000	5620000	3160000	10000000	1780000	3160000	17800000	3160000	3160000
35	211	Omicron Spike	D1	24	316000		96	3.16	3.16	3.16	3.16	178000000	56200000	5620000	10000000	5620000	10000000	56200000	3160000	316000	31600000	1000000	17800000	17800000	10000000	17800000	31600000	56200000	5620000	3160000	5620000
36	213	Omicron NTD	D1	24	5620
37	215	Omicron RBD	D1	24	562
38	49	WT G614	D1	24	10000			Relative to WT
39	delta iso	Delta isolate	D1	24	3160			D1
40	omicron iso	Omicron isolate	D1	24	1000000			Mock	Delta Spike	Omicron Spike	Omicron NTD	Omicron RBD	WT G614	Delta isolate	Omicron isolate			Mock	Delta Spike	Omicron Spike	Omicron NTD	Omicron RBD	WT G614	Delta isolate	Omicron isolate
41	Mock	Mock	D2	24	3.16		0	3.16	31600	1780	100000	56200	178000	10000	31600		0	1.78e-05	0.178	0.01	0.562	0.316	1	0.0562	0.178
42	199	Delta Spike	D2	24	1780		1	3.16	5.62	3.16	17.8	5.62	5.62	3.16	17.8		1	0.562	1	0.562	3.16	1	1	0.562	3.16
43	211	Omicron Spike	D2	24	178000		24	3.16	3.16	316000	5620	562	10000	3160	1000000		24	0.000316	0.000316	31.6	0.562	0.0562	1	0.316	100
44	213	Omicron NTD	D2	24	3160		48	3.16	3.16	100000000	178000	10000	100000	178000	10000000		48	3.16e-05	3.16e-05	1000	1.78	0.1	1	1.78	100
45	215	Omicron RBD	D2	24	31600		72	3.16	3.16	5620000	1780000	100000	1780000	10000000	17800000		72	1.78e-06	1.78e-06	3.16	1	0.0562	1	5.62	10
46	49	WT G614	D2	24	3160		96	3.16	3.16	5620000	10000000	316000	17800000	17800000	5620000		96	1.78e-07	1.78e-07	0.316	0.562	0.0178	1	1	0.316
47	delta iso	Delta isolate	D2	24	562
48	omicron iso	Omicron isolate	D2	24	316000			D2										D2
49	Mock	Mock	D4	24	3.16			Mock	Delta Spike	Omicron Spike	Omicron NTD	Omicron RBD	WT G614	Delta isolate	Omicron isolate			Mock	Delta Spike	Omicron Spike	Omicron NTD	Omicron RBD	WT G614	Delta isolate	Omicron isolate
50	199	Delta Spike	D4	24	1000		0	3.16	31600	1780	100000	56200	178000	10000	31600		0	1.78e-05	0.178	0.01	0.562	0.316	1	0.0562	0.178
51	211	Omicron Spike	D4	24	17800		1	3.16	3.16	3.16	17.8	10	17.8	10	5.62		1	0.178	0.178	0.178	1	0.562	1	0.562	0.316
52	213	Omicron NTD	D4	24	17.8		24	3.16	1780	178000	3160	31600	3160	562	316000		24	0.000999	0.562	56.2	1	10	1	0.178	100
53	215	Omicron RBD	D4	24	5.62		48	3.16	3160000	17800000	1000000	17800000	562000	31600	3160000		48	5.62e-06	5.62	31.6	1.78	31.6	1	0.0562	5.62
54	49	WT G614	D4	24	3160		72	3.16	31600000	17800000	17800000	17800000	5620000	1780000	3160000		72	5.62e-07	5.62	3.16	3.16	3.16	1	0.316	0.562
55	delta iso	Delta isolate	D4	24	5620		96	3.16	178000000	10000000	56200000	31600000	17800000	31600000	3160000		96	1.78e-07	10	0.562	3.16	1.78	1	1.78	0.178
56	omicron iso	Omicron isolate	D4	24	100000
57	Mock	Mock	D1	48	3.16			D4										D4
58	199	Delta Spike	D1	48	3.16			Mock	Delta Spike	Omicron Spike	Omicron NTD	Omicron RBD	WT G614	Delta isolate	Omicron isolate			Mock	Delta Spike	Omicron Spike	Omicron NTD	Omicron RBD	WT G614	Delta isolate	Omicron isolate
59	211	Omicron Spike	D1	48	100000000		0	3.16	31600	1780	100000	56200	178000	10000	31600		0	1.78e-05	0.178	0.01	0.562	0.316	1	0.0562	0.178
60	213	Omicron NTD	D1	48	178000		1	3.16	10	3.16	316	10	17.8	10	5.62		1	0.178	0.562	0.178	17.8	0.562	1	0.562	0.316
61	215	Omicron RBD	D1	48	10000		24	3.16	1000	17800	17.8	5.62	3160	5620	100000		24	0.000999	0.316	5.62	0.00562	0.00178	1	1.78	31.6
62	49	WT G614	D1	48	100000		48	3.16	316000	10000000	10000	562	56200	178000	3160000		48	5.62e-05	5.62	178	0.178	0.01	1	3.16	56.2
63	delta iso	Delta isolate	D1	48	178000		72	3.16	17800000	3160000	178000	17800	3160000	3160000	3160000		72	9.99e-07	5.62	1	0.0562	0.00562	1	1	1
64	omicron iso	Omicron isolate	D1	48	10000000		96	3.16	56200000	5620000	3160000	1000000	10000000	56200000	5620000		96	3.16e-07	5.62	0.562	0.316	0.1	1	5.62	0.562
65	Mock	Mock	D2	48	3.16
66	199	Delta Spike	D2	48	3160000			D124
67	211	Omicron Spike	D2	48	17800000				Mock			Delta Spike			Omicron Spike			Omicron NTD			Omicron RBD			WT G614			Delta isolate			Omicron isolate
68	213	Omicron NTD	D2	48	1000000		0	3.16	3.16	3.16	31600	31600	31600	1780	1780	1780	100000	100000	100000	56200	56200	56200	178000	178000	178000	10000	10000	10000	31600	31600	31600
69	215	Omicron RBD	D2	48	17800000		1	3.16	3.16	3.16	5.62	3.16	10	3.16	3.16	3.16	17.8	17.8	316	5.62	10	10	5.62	17.8	17.8	3.16	10	10	17.8	5.62	5.62
70	49	WT G614	D2	48	562000		24	3.16	3.16	3.16	3.16	1780	1000	316000	178000	17800	5620	3160	17.8	562	31600	5.62	10000	3160	3160	3160	562	5620	1000000	316000	100000
71	delta iso	Delta isolate	D2	48	31600		48	3.16	3.16	3.16	3.16	3160000	316000	100000000	17800000	10000000	178000	1000000	10000	10000	17800000	562	100000	562000	56200	178000	31600	178000	10000000	3160000	3160000
72	omicron iso	Omicron isolate	D2	48	3160000		72	3.16	3.16	3.16	3.16	31600000	17800000	5620000	17800000	3160000	1780000	17800000	178000	100000	17800000	17800	1780000	5620000	3160000	10000000	1780000	3160000	17800000	3160000	3160000
73	Mock	Mock	D4	48	3.16		96	3.16	3.16	3.16	3.16	178000000	56200000	5620000	10000000	5620000	10000000	56200000	3160000	316000	31600000	1000000	17800000	17800000	10000000	17800000	31600000	56200000	5620000	3160000	5620000
74	199	Delta Spike	D4	48	316000
75	211	Omicron Spike	D4	48	10000000
76	213	Omicron NTD	D4	48	10000			D124
77	215	Omicron RBD	D4	48	562				Mock			Delta Spike			Omicron Spike			Omicron NTD			Omicron RBD			WT G614			Delta isolate			Omicron isolate
78	49	WT G614	D4	48	56200		0	1.78e-05	1.78e-05	3.16	0.178	0.178	0.178	0.01	0.01	0.01	0.562	0.562	0.562	0.316	0.316	0.316	1	1	1	0.0562	0.0562	0.0562	0.178	0.178	0.178
79	delta iso	Delta isolate	D4	48	178000		1	0.562	0.178	1.78e-05	1	0.178	0.562	0.562	0.178	0.178	3.16	1	17.8	1	0.562	0.562	1	1	1	0.562	0.562	0.562	3.16	0.316	0.316
80	omicron iso	Omicron isolate	D4	48	3160000		24	0.000316	0.000999	0.178	0.000316	0.562	0.316	31.6	56.2	5.62	0.562	1	0.00562	0.0562	10	0.00178	1	1	1	0.316	0.178	1.78	100	100	31.6
81	Mock	Mock	D1	72	3.16		48	3.16e-05	5.62e-06	0.000999	3.16e-05	5.62	5.62	1000	31.6	178	1.78	1.78	0.178	0.1	31.6	0.01	1	1	1	1.78	0.0562	3.16	100	5.62	56.2
82	199	Delta Spike	D1	72	3.16		72	1.78e-06	5.62e-07	5.62e-05	1.78e-06	5.62	5.62	3.16	3.16	1	1	3.16	0.0562	0.0562	3.16	0.00562	1	1	1	5.62	0.316	1	10	0.562	1
83	211	Omicron Spike	D1	72	5620000		96	1.78e-07	1.78e-07	9.99e-07	1.78e-07	10	5.62	0.316	0.562	0.562	0.562	3.16	0.316	0.0178	1.78	0.1	1	1	1	1	1.78	5.62	0.316	0.178	0.562
84	213	Omicron NTD	D1	72	1780000
85	215	Omicron RBD	D1	72	100000
86	49	WT G614	D1	72	1780000
87	delta iso	Delta isolate	D1	72	10000000
88	omicron iso	Omicron isolate	D1	72	17800000
89	Mock	Mock	D2	72	3.16
90	199	Delta Spike	D2	72	31600000
91	211	Omicron Spike	D2	72	17800000
92	213	Omicron NTD	D2	72	17800000
93	215	Omicron RBD	D2	72	17800000
94	49	WT G614	D2	72	5620000
95	delta iso	Delta isolate	D2	72	1780000
96	omicron iso	Omicron isolate	D2	72	3160000
97	Mock	Mock	D4	72	3.16
98	199	Delta Spike	D4	72	17800000
99	211	Omicron Spike	D4	72	3160000
100	213	Omicron NTD	D4	72	178000
101	215	Omicron RBD	D4	72	17800
102	49	WT G614	D4	72	3160000
103	delta iso	Delta isolate	D4	72	3160000
104	omicron iso	Omicron isolate	D4	72	3160000
105	Mock	Mock	D1	96	3.16
106	199	Delta Spike	D1	96	3.16
107	211	Omicron Spike	D1	96	5620000
108	213	Omicron NTD	D1	96	10000000
109	215	Omicron RBD	D1	96	316000
110	49	WT G614	D1	96	17800000
111	delta iso	Delta isolate	D1	96	17800000
112	omicron iso	Omicron isolate	D1	96	5620000
113	Mock	Mock	D2	96	3.16
114	199	Delta Spike	D2	96	178000000
115	211	Omicron Spike	D2	96	10000000
116	213	Omicron NTD	D2	96	56200000
117	215	Omicron RBD	D2	96	31600000
118	49	WT G614	D2	96	17800000
119	delta iso	Delta isolate	D2	96	31600000
120	omicron iso	Omicron isolate	D2	96	3160000
121	Mock	Mock	D4	96	3.16
122	199	Delta Spike	D4	96	56200000
123	211	Omicron Spike	D4	96	5620000
124	213	Omicron NTD	D4	96	3160000
125	215	Omicron RBD	D4	96	1000000
126	49	WT G614	D4	96	10000000
127	delta iso	Delta isolate	D4	96	56200000
128	omicron iso	Omicron isolate	D4	96	5620000
Statistical analysis
Within each row, compare columns (simple effects within rows)
Number of families	6
Number of comparisons per family	8
Alpha	0.05
Dunnett's multiple comparisons test	Mean Diff.	95.00% CI of diff.	Below threshold?	Summary	Adjusted P Value
0
SARS-CoV-2G614 vs. mock	177997	-34039628 to 34395622	No	ns	>0.9999
SARS-CoV-2G614 vs. SARS-CoV-2S-Delta	146400	-34071225 to 34364025	No	ns	>0.9999
SARS-CoV-2G614 vs. SARS-CoV-2S-Omicron	176220	-34041405 to 34393845	No	ns	>0.9999
SARS-CoV-2G614 vs. SARS-CoV-2NTD-Omicron	78000	-34139625 to 34295625	No	ns	>0.9999
SARS-CoV-2G614 vs. SARS-CoV-2RBD-Omicron	121800	-34095825 to 34339425	No	ns	>0.9999
SARS-CoV-2G614 vs. Delta	168000	-34049625 to 34385625	No	ns	>0.9999
SARS-CoV-2G614 vs. Omicron	146400	-34071225 to 34364025	No	ns	>0.9999
SARS-CoV-2G614 vs. SARS-CoV-2CS-Omicron	162200	-34055425 to 34379825	No	ns	>0.9999
1
SARS-CoV-2G614 vs. mock	10.6	-34217614 to 34217636	No	ns	>0.9999
SARS-CoV-2G614 vs. SARS-CoV-2S-Delta	-517	-34218142 to 34217108	No	ns	>0.9999
SARS-CoV-2G614 vs. SARS-CoV-2S-Omicron	10.6	-34217614 to 34217636	No	ns	>0.9999
SARS-CoV-2G614 vs. SARS-CoV-2NTD-Omicron	-103	-34217728 to 34217522	No	ns	>0.9999
SARS-CoV-2G614 vs. SARS-CoV-2RBD-Omicron	5.2	-34217620 to 34217630	No	ns	>0.9999
SARS-CoV-2G614 vs. Delta	6.02	-34217619 to 34217631	No	ns	>0.9999
SARS-CoV-2G614 vs. Omicron	4.06	-34217621 to 34217629	No	ns	>0.9999
SARS-CoV-2G614 vs. SARS-CoV-2CS-Omicron	-11956	-34229581 to 34205669	No	ns	>0.9999
24
SARS-CoV-2G614 vs. mock	5437	-34212188 to 34223062	No	ns	>0.9999
SARS-CoV-2G614 vs. SARS-CoV-2S-Delta	1550	-34216075 to 34219175	No	ns	>0.9999
SARS-CoV-2G614 vs. SARS-CoV-2S-Omicron	-165160	-34382785 to 34052465	No	ns	>0.9999
SARS-CoV-2G614 vs. SARS-CoV-2NTD-Omicron	2507	-34215118 to 34220132	No	ns	>0.9999
SARS-CoV-2G614 vs. SARS-CoV-2RBD-Omicron	-5283	-34222908 to 34212342	No	ns	>0.9999
SARS-CoV-2G614 vs. Delta	2326	-34215299 to 34219951	No	ns	>0.9999
SARS-CoV-2G614 vs. Omicron	-466560	-34684185 to 33751065	No	ns	>0.9999
SARS-CoV-2G614 vs. SARS-CoV-2CS-Omicron	-12157	-34229782 to 34205468	No	ns	>0.9999
48
SARS-CoV-2G614 vs. mock	239397	-33978228 to 34457022	No	ns	>0.9999
SARS-CoV-2G614 vs. SARS-CoV-2S-Delta	-924533	-35142158 to 33293092	No	ns	>0.9999
SARS-CoV-2G614 vs. SARS-CoV-2S-Omicron	-42360600	-76578225 to -8142975	Yes	**	0.008
SARS-CoV-2G614 vs. SARS-CoV-2NTD-Omicron	-156600	-34374225 to 34061025	No	ns	>0.9999
SARS-CoV-2G614 vs. SARS-CoV-2RBD-Omicron	-5697454	-39915079 to 28520171	No	ns	0.9976
SARS-CoV-2G614 vs. Delta	110200	-34107425 to 34327825	No	ns	>0.9999
SARS-CoV-2G614 vs. Omicron	-5200600	-39418225 to 29017025	No	ns	0.9994
SARS-CoV-2G614 vs. SARS-CoV-2CS-Omicron	228207	-33989418 to 34445832	No	ns	>0.9999
72
SARS-CoV-2G614 vs. mock	3519997	-30697628 to 37737622	No	ns	0.9996
SARS-CoV-2G614 vs. SARS-CoV-2S-Delta	-12956033	-47173658 to 21261592	No	ns	0.8741
SARS-CoV-2G614 vs. SARS-CoV-2S-Omicron	-5340000	-39557625 to 28877625	No	ns	0.9994
SARS-CoV-2G614 vs. SARS-CoV-2NTD-Omicron	-3066000	-37283625 to 31151625	No	ns	0.9997
SARS-CoV-2G614 vs. SARS-CoV-2RBD-Omicron	-2452600	-36670225 to 31765025	No	ns	0.9997
SARS-CoV-2G614 vs. Delta	-1460000	-35677625 to 32757625	No	ns	0.9999
SARS-CoV-2G614 vs. Omicron	-4520000	-38737625 to 29697625	No	ns	0.9995
SARS-CoV-2G614 vs. SARS-CoV-2CS-Omicron	3482137	-30735488 to 37699762	No	ns	0.9996
96
SARS-CoV-2G614 vs. mock	15199997	-19017628 to 49417622	No	ns	0.7646
SARS-CoV-2G614 vs. SARS-CoV-2S-Delta	-62919333	-97136958 to -28701708	Yes	****	<0.0001
SARS-CoV-2G614 vs. SARS-CoV-2S-Omicron	8120000	-26097625 to 42337625	No	ns	0.99
SARS-CoV-2G614 vs. SARS-CoV-2NTD-Omicron	-7920000	-42137625 to 26297625	No	ns	0.9912
SARS-CoV-2G614 vs. SARS-CoV-2RBD-Omicron	4228000	-29989625 to 38445625	No	ns	0.9995
SARS-CoV-2G614 vs. Delta	-20000000	-54217625 to 14217625	No	ns	0.4883
SARS-CoV-2G614 vs. Omicron	10400000	-23817625 to 44617625	No	ns	0.9564
SARS-CoV-2G614 vs. SARS-CoV-2CS-Omicron	14930300	-19287325 to 49147925	No	ns	0.7791
Test details	Mean 1	Mean 2	Mean Diff.	SE of diff.	N1	N2	q	DF
0
SARS-CoV-2G614 vs. mock	178000	3.16	177997	12689819	3	3	0.014	108
SARS-CoV-2G614 vs. SARS-CoV-2S-Delta	178000	31600	146400	12689819	3	3	0.0115	108
SARS-CoV-2G614 vs. SARS-CoV-2S-Omicron	178000	1780	176220	12689819	3	3	0.0139	108
SARS-CoV-2G614 vs. SARS-CoV-2NTD-Omicron	178000	100000	78000	12689819	3	3	0.00615	108
SARS-CoV-2G614 vs. SARS-CoV-2RBD-Omicron	178000	56200	121800	12689819	3	3	0.0096	108
SARS-CoV-2G614 vs. Delta	178000	10000	168000	12689819	3	3	0.0132	108
SARS-CoV-2G614 vs. Omicron	178000	31600	146400	12689819	3	3	0.0115	108
SARS-CoV-2G614 vs. SARS-CoV-2CS-Omicron	178000	15800	162200	12689819	3	3	0.0128	108
1
SARS-CoV-2G614 vs. mock	13.7	3.16	10.6	12689819	3	3	8.34e-07	108
SARS-CoV-2G614 vs. SARS-CoV-2S-Delta	13.7	531	-517	12689819	3	3	4.08e-05	108
SARS-CoV-2G614 vs. SARS-CoV-2S-Omicron	13.7	3.16	10.6	12689819	3	3	8.34e-07	108
SARS-CoV-2G614 vs. SARS-CoV-2NTD-Omicron	13.7	117	-103	12689819	3	3	8.15e-06	108
SARS-CoV-2G614 vs. SARS-CoV-2RBD-Omicron	13.7	8.54	5.2	12689819	3	3	4.1e-07	108
SARS-CoV-2G614 vs. Delta	13.7	7.72	6.02	12689819	3	3	4.74e-07	108
SARS-CoV-2G614 vs. Omicron	13.7	9.68	4.06	12689819	3	3	3.2e-07	108
SARS-CoV-2G614 vs. SARS-CoV-2CS-Omicron	13.7	11970	-11956	12689819	3	3	0.000942	108
24
SARS-CoV-2G614 vs. mock	5440	3.16	5437	12689819	3	3	0.000428	108
SARS-CoV-2G614 vs. SARS-CoV-2S-Delta	5440	3890	1550	12689819	3	3	0.000122	108
SARS-CoV-2G614 vs. SARS-CoV-2S-Omicron	5440	170600	-165160	12689819	3	3	0.013	108
SARS-CoV-2G614 vs. SARS-CoV-2NTD-Omicron	5440	2933	2507	12689819	3	3	0.000198	108
SARS-CoV-2G614 vs. SARS-CoV-2RBD-Omicron	5440	10723	-5283	12689819	3	3	0.000416	108
SARS-CoV-2G614 vs. Delta	5440	3114	2326	12689819	3	3	0.000183	108
SARS-CoV-2G614 vs. Omicron	5440	472000	-466560	12689819	3	3	0.0368	108
SARS-CoV-2G614 vs. SARS-CoV-2CS-Omicron	5440	17597	-12157	12689819	3	3	0.000958	108
48
SARS-CoV-2G614 vs. mock	239400	3.16	239397	12689819	3	3	0.0189	108
SARS-CoV-2G614 vs. SARS-CoV-2S-Delta	239400	1163933	-924533	12689819	3	3	0.0729	108
SARS-CoV-2G614 vs. SARS-CoV-2S-Omicron	239400	42600000	-42360600	12689819	3	3	3.34	108
SARS-CoV-2G614 vs. SARS-CoV-2NTD-Omicron	239400	396000	-156600	12689819	3	3	0.0123	108
SARS-CoV-2G614 vs. SARS-CoV-2RBD-Omicron	239400	5936854	-5697454	12689819	3	3	0.449	108
SARS-CoV-2G614 vs. Delta	239400	129200	110200	12689819	3	3	0.00868	108
SARS-CoV-2G614 vs. Omicron	239400	5440000	-5200600	12689819	3	3	0.41	108
SARS-CoV-2G614 vs. SARS-CoV-2CS-Omicron	239400	11193	228207	12689819	3	3	0.018	108
72
SARS-CoV-2G614 vs. mock	3520000	3.16	3519997	12689819	3	3	0.277	108
SARS-CoV-2G614 vs. SARS-CoV-2S-Delta	3520000	16476033	-12956033	12689819	3	3	1.02	108
SARS-CoV-2G614 vs. SARS-CoV-2S-Omicron	3520000	8860000	-5340000	12689819	3	3	0.421	108
SARS-CoV-2G614 vs. SARS-CoV-2NTD-Omicron	3520000	6586000	-3066000	12689819	3	3	0.242	108
SARS-CoV-2G614 vs. SARS-CoV-2RBD-Omicron	3520000	5972600	-2452600	12689819	3	3	0.193	108
SARS-CoV-2G614 vs. Delta	3520000	4980000	-1460000	12689819	3	3	0.115	108
SARS-CoV-2G614 vs. Omicron	3520000	8040000	-4520000	12689819	3	3	0.356	108
SARS-CoV-2G614 vs. SARS-CoV-2CS-Omicron	3520000	37863	3482137	12689819	3	3	0.274	108
96
SARS-CoV-2G614 vs. mock	15200000	3.16	15199997	12689819	3	3	1.2	108
SARS-CoV-2G614 vs. SARS-CoV-2S-Delta	15200000	78119333	-62919333	12689819	3	3	4.96	108
SARS-CoV-2G614 vs. SARS-CoV-2S-Omicron	15200000	7080000	8120000	12689819	3	3	0.64	108
SARS-CoV-2G614 vs. SARS-CoV-2NTD-Omicron	15200000	23120000	-7920000	12689819	3	3	0.624	108
SARS-CoV-2G614 vs. SARS-CoV-2RBD-Omicron	15200000	10972000	4228000	12689819	3	3	0.333	108
SARS-CoV-2G614 vs. Delta	15200000	35200000	-20000000	12689819	3	3	1.58	108
SARS-CoV-2G614 vs. Omicron	15200000	4800000	10400000	12689819	3	3	0.82	108
SARS-CoV-2G614 vs. SARS-CoV-2CS-Omicron	15200000	269700	14930300	12689819	3	3	1.18	108

## Sheet: Fig 1d
Fig 1d: Kinetics hBEC, TCID50 data and statistical analysis
Sample List
ID	Virus	Donor	HPI		Results TCID50
1	Mock	Inoc	0		0
2	199	Inoc	0	Delta Spike	281				D4
3	211	Inoc	0	Omicron Spike	28100				Mock	Delta Spike	Omicron Spike	Omicron NTD	Omicron RBD	WT G614	Delta isolate	Omicron isolate	omicron cleavage site
4	213	Inoc	0	Omicron NTD	50000			0	1	281	28100	50000	15800	15800	15800	15800	15800
5	215	Inoc	0	Omicron RBD	15800			1	1	1	0	0	0	5	0	5	5
6	49	Inoc	0	WT G614	15800			24	1	1	8.89	0	0	5000	0	88900	2810
7	delta iso	Inoc	0		15800			48	1	1	500000	88900	2810	158000000	0	500000	158000
8	omicron iso	Inoc	0		15800			72	1	1	889000	158000000	500000	28100000	0	50000	50000000
9	216	Inoc	0	omicron cleavage site	15800			96	1	1	281000	15800000	889000	28100000	0	158000	1580000
10	Mock	Donor4	1		0
11	199	Donor4	1	Delta Spike	0
12	211	Donor4	1	Omicron Spike	0				D5
13	213	Donor4	1	Omicron NTD	0				Mock	Delta Spike	Omicron Spike	Omicron NTD	Omicron RBD	WT G614	Delta isolate	Omicron isolate	omicron cleavage site
14	215	Donor4	1	Omicron RBD	0			0	1	281	28100	50000	15800	15800	15800	15800	15800
15	49	Donor4	1	WT G614	5			1	1	1	0	0	0	281	158	889	158
16	delta iso	Donor4	1		0			24	1	1	158	158	2.81	8890	0	8890	2810
17	omicron iso	Donor4	1		5			48	1	1	88900	500000	1580	1580000	50000	281000	88900
18	216	Donor4	1	omicron cleavage site	5			72	1	1	158000	8890000	28100	15800000	28100000	88900	2810000
19	Mock	Donor5	1		0			96	1	1	28100	28100000	889000	500000000	50000000	500000	1580000
20	199	Donor5	1	Delta Spike	0
21	211	Donor5	1	Omicron Spike	0
22	213	Donor5	1	Omicron NTD	0				D6
23	215	Donor5	1	Omicron RBD	0				Mock	Delta Spike	Omicron Spike	Omicron NTD	Omicron RBD	WT G614	Delta isolate	Omicron isolate	omicron cleavage site
24	49	Donor5	1	WT G614	281			0	1	281	28100	50000	15800	15800	15800	15800	15800
25	delta iso	Donor5	1		158			1	1	1	0	5	2.81	5	0	0	5
26	omicron iso	Donor5	1		889			24	1	1	889	0	2.81	1580	88900	158000	8890
27	216	Donor5	1	omicron cleavage site	158			48	1	1	50000	88900	889	88900000	50000000	889000	2810000
28	Mock	Donor6	1		0			72	1	1	88900	1580000	28100	28100000	28100000	28100	5000000
29	199	Donor6	1	Delta Spike	0			96	1	0	88900	88900000	284000	8890000	281000000	158000	5000000
30	211	Donor6	1	Omicron Spike	0
31	213	Donor6	1	Omicron NTD	5
32	215	Donor6	1	Omicron RBD	2.81				All Donors
33	49	Donor6	1	WT G614	5			hpi	Mock			WT G614			Delta isolate			Delta Spike
34	delta iso	Donor6	1		0			0	1	1	1	15800	15800	15800	315000	315000	315000	315000	315000	315000
35	omicron iso	Donor6	1		0			1	1	1	1	5	281	5	1.58	5	1.58	2.81	562	5
36	216	Donor6	1	omicron cleavage site	5			24	1	1	1	5000	8890	1580	316	1000	1780	561000	177000	31500
37	Mock	Donor4	24		0			48	1	1	1	158000000	1580000	88900000	998000	9980000	315000	99800000	9980000	17700000
38	199	Donor4	24	Delta Spike	0			72	1	1	1	28100000	15800000	28100000	99800000	31500000	31500000	56100000	56100000	56100000
39	211	Donor4	24	Omicron Spike	8.89			96	1	1	1	28100000	500000000	8890000	56100000	561000000	561000000	99800000	17700000	17700000
40	213	Donor4	24	Omicron NTD	0
41	215	Donor4	24	Omicron RBD	0			hpi	Omicron isolate			Omicron Spike			Omicron NTD			Omicron RBD			omicron cleavage site
42	49	Donor4	24	WT G614	5000			0	15800	15800	15800	28100	28100	28100	50000	50000	50000	15800	15800	15800	15800	15800	15800
43	delta iso	Donor4	24		0			1	5	889	1	1	1	1	1	1	5	1	1	2.81	5	158	5
44	omicron iso	Donor4	24		88900			24	88900	8890	158000	8.89	158	889	1	158	1	1	2.81	2.81	2810	2810	8890
45	216	Donor4	24	omicron cleavage site	2810			48	500000	281000	889000	500000	88900	50000	88900	500000	88900	2810	1580	889	158000	88900	2810000
46	Mock	Donor5	24		0			72	50000	88900	28100	889000	158000	88900	158000000	8890000	1580000	500000	28100	28100	50000000	2810000	5000000
47	199	Donor5	24	Delta Spike	0			96	158000	500000	158000	281000	28100	88900	15800000	28100000	88900000	889000	889000	284000	1580000	1580000	5000000
48	211	Donor5	24	Omicron Spike	158
49	213	Donor5	24	Omicron NTD	158
50	215	Donor5	24	Omicron RBD	2.81
51	49	Donor5	24	WT G614	8890				Relative to WT
52	delta iso	Donor5	24		0
53	omicron iso	Donor5	24		8890				D1
54	216	Donor5	24	omicron cleavage site	2810				Mock	Delta Spike	Omicron Spike	Omicron NTD	Omicron RBD	WT G614	Delta isolate	Omicron isolate			Mock	Delta Spike	Omicron Spike	Omicron NTD	Omicron RBD	WT G614	Delta isolate	Omicron isolate
55	Mock	Donor6	24		0			0	3.16	31600	1780	100000	56200	178000	10000	31600		0	1.78e-05	0.178	0.01	0.562	0.316	1	0.0562	0.178
56	199	Donor6	24	Delta Spike	0			1	3.16	5.62	3.16	17.8	5.62	5.62	3.16	17.8		1	0.562	1	0.562	3.16	1	1	0.562	3.16
57	211	Donor6	24	Omicron Spike	889			24	3.16	3.16	316000	5620	562	10000	3160	1000000		24	0.000316	0.000316	31.6	0.562	0.0562	1	0.316	100
58	213	Donor6	24	Omicron NTD	0			48	3.16	3.16	100000000	178000	10000	100000	178000	10000000		48	3.16e-05	3.16e-05	1000	1.78	0.1	1	1.78	100
59	215	Donor6	24	Omicron RBD	2.81			72	3.16	3.16	5620000	1780000	100000	1780000	10000000	17800000		72	1.78e-06	1.78e-06	3.16	1	0.0562	1	5.62	10
60	49	Donor6	24	WT G614	1580			96	3.16	3.16	5620000	10000000	316000	17800000	17800000	5620000		96	1.78e-07	1.78e-07	0.316	0.562	0.0178	1	1	0.316
61	delta iso	Donor6	24		88900
62	omicron iso	Donor6	24		158000				D2										D2
63	216	Donor6	24	omicron cleavage site	8890				Mock	Delta Spike	Omicron Spike	Omicron NTD	Omicron RBD	WT G614	Delta isolate	Omicron isolate			Mock	Delta Spike	Omicron Spike	Omicron NTD	Omicron RBD	WT G614	Delta isolate	Omicron isolate
64	Mock	Donor4	48		0			0	3.16	31600	1780	100000	56200	178000	10000	31600		0	1.78e-05	0.178	0.01	0.562	0.316	1	0.0562	0.178
65	199	Donor4	48	Delta Spike	0			1	3.16	3.16	3.16	17.8	10	17.8	10	5.62		1	0.178	0.178	0.178	1	0.562	1	0.562	0.316
66	211	Donor4	48	Omicron Spike	500000			24	3.16	1780	178000	3160	31600	3160	562	316000		24	0.000999	0.562	56.2	1	10	1	0.178	100
67	213	Donor4	48	Omicron NTD	88900			48	3.16	3160000	17800000	1000000	17800000	562000	31600	3160000		48	5.62e-06	5.62	31.6	1.78	31.6	1	0.0562	5.62
68	215	Donor4	48	Omicron RBD	2810			72	3.16	31600000	17800000	17800000	17800000	5620000	1780000	3160000		72	5.62e-07	5.62	3.16	3.16	3.16	1	0.316	0.562
69	49	Donor4	48	WT G614	158000000			96	3.16	178000000	10000000	56200000	31600000	17800000	31600000	3160000		96	1.78e-07	10	0.562	3.16	1.78	1	1.78	0.178
70	delta iso	Donor4	48		0
71	omicron iso	Donor4	48		500000				D4										D4
72	216	Donor4	48	omicron cleavage site	158000				Mock	Delta Spike	Omicron Spike	Omicron NTD	Omicron RBD	WT G614	Delta isolate	Omicron isolate			Mock	Delta Spike	Omicron Spike	Omicron NTD	Omicron RBD	WT G614	Delta isolate	Omicron isolate
73	Mock	Donor5	48		0			0	3.16	31600	1780	100000	56200	178000	10000	31600		0	1.78e-05	0.178	0.01	0.562	0.316	1	0.0562	0.178
74	199	Donor5	48	Delta Spike	0			1	3.16	10	3.16	316	10	17.8	10	5.62		1	0.178	0.562	0.178	17.8	0.562	1	0.562	0.316
75	211	Donor5	48	Omicron Spike	88900			24	3.16	1000	17800	17.8	5.62	3160	5620	100000		24	0.000999	0.316	5.62	0.00562	0.00178	1	1.78	31.6
76	213	Donor5	48	Omicron NTD	500000			48	3.16	316000	10000000	10000	562	56200	178000	3160000		48	5.62e-05	5.62	178	0.178	0.01	1	3.16	56.2
77	215	Donor5	48	Omicron RBD	1580			72	3.16	17800000	3160000	178000	17800	3160000	3160000	3160000		72	9.99e-07	5.62	1	0.0562	0.00562	1	1	1
78	49	Donor5	48	WT G614	1580000			96	3.16	56200000	5620000	3160000	1000000	10000000	56200000	5620000		96	3.16e-07	5.62	0.562	0.316	0.1	1	5.62	0.562
79	delta iso	Donor5	48		50000
80	omicron iso	Donor5	48		281000				D124
81	216	Donor5	48	omicron cleavage site	88900					Mock			Delta Spike			Omicron Spike			Omicron NTD			Omicron RBD			WT G614			Delta isolate			Omicron isolate
82	Mock	Donor6	48		0			0	3.16	3.16	3.16	31600	31600	31600	1780	1780	1780	100000	100000	100000	56200	56200	56200	178000	178000	178000	10000	10000	10000	31600	31600	31600
83	199	Donor6	48	Delta Spike	0			1	3.16	3.16	3.16	5.62	3.16	10	3.16	3.16	3.16	17.8	17.8	316	5.62	10	10	5.62	17.8	17.8	3.16	10	10	17.8	5.62	5.62
84	211	Donor6	48	Omicron Spike	50000			24	3.16	3.16	3.16	3.16	1780	1000	316000	178000	17800	5620	3160	17.8	562	31600	5.62	10000	3160	3160	3160	562	5620	1000000	316000	100000
85	213	Donor6	48	Omicron NTD	88900			48	3.16	3.16	3.16	3.16	3160000	316000	100000000	17800000	10000000	178000	1000000	10000	10000	17800000	562	100000	562000	56200	178000	31600	178000	10000000	3160000	3160000
86	215	Donor6	48	Omicron RBD	889			72	3.16	3.16	3.16	3.16	31600000	17800000	5620000	17800000	3160000	1780000	17800000	178000	100000	17800000	17800	1780000	5620000	3160000	10000000	1780000	3160000	17800000	3160000	3160000
87	49	Donor6	48	WT G614	88900000			96	3.16	3.16	3.16	3.16	178000000	56200000	5620000	10000000	5620000	10000000	56200000	3160000	316000	31600000	1000000	17800000	17800000	10000000	17800000	31600000	56200000	5620000	3160000	5620000
88	delta iso	Donor6	48		50000000
89	omicron iso	Donor6	48		889000
90	216	Donor6	48	omicron cleavage site	2810000				D124
91	Mock	Donor4	72		0					Mock			Delta Spike			Omicron Spike			Omicron NTD			Omicron RBD			WT G614			Delta isolate			Omicron isolate
92	199	Donor4	72	Delta Spike	0			0	1.78e-05	1.78e-05	3.16	0.178	0.178	0.178	0.01	0.01	0.01	0.562	0.562	0.562	0.316	0.316	0.316	1	1	1	0.0562	0.0562	0.0562	0.178	0.178	0.178
93	211	Donor4	72	Omicron Spike	889000			1	0.562	0.178	1.78e-05	1	0.178	0.562	0.562	0.178	0.178	3.16	1	17.8	1	0.562	0.562	1	1	1	0.562	0.562	0.562	3.16	0.316	0.316
94	213	Donor4	72	Omicron NTD	158000000			24	0.000316	0.000999	0.178	0.000316	0.562	0.316	31.6	56.2	5.62	0.562	1	0.00562	0.0562	10	0.00178	1	1	1	0.316	0.178	1.78	100	100	31.6
95	215	Donor4	72	Omicron RBD	500000			48	3.16e-05	5.62e-06	0.000999	3.16e-05	5.62	5.62	1000	31.6	178	1.78	1.78	0.178	0.1	31.6	0.01	1	1	1	1.78	0.0562	3.16	100	5.62	56.2
96	49	Donor4	72	WT G614	28100000			72	1.78e-06	5.62e-07	5.62e-05	1.78e-06	5.62	5.62	3.16	3.16	1	1	3.16	0.0562	0.0562	3.16	0.00562	1	1	1	5.62	0.316	1	10	0.562	1
97	delta iso	Donor4	72		0			96	1.78e-07	1.78e-07	9.99e-07	1.78e-07	10	5.62	0.316	0.562	0.562	0.562	3.16	0.316	0.0178	1.78	0.1	1	1	1	1	1.78	5.62	0.316	0.178	0.562
98	omicron iso	Donor4	72		50000
99	216	Donor4	72	omicron cleavage site	50000000
100	Mock	Donor5	72		0
101	199	Donor5	72	Delta Spike	0
102	211	Donor5	72	Omicron Spike	158000
103	213	Donor5	72	Omicron NTD	8890000
28100	215	Donor5	72	Omicron RBD	28100
105	49	Donor5	72	WT G614	15800000
106	delta iso	Donor5	72		28100000
107	omicron iso	Donor5	72		88900
108	216	Donor5	72	omicron cleavage site	2810000
109	Mock	Donor6	72		0
110	199	Donor6	72	Delta Spike	0
111	211	Donor6	72	Omicron Spike	88900
112	213	Donor6	72	Omicron NTD	1580000
113	215	Donor6	72	Omicron RBD	28100
114	49	Donor6	72	WT G614	28100000
115	delta iso	Donor6	72		28100000
116	omicron iso	Donor6	72		28100
117	216	Donor6	72	omicron cleavage site	5000000
118	Mock	Donor4	96		0
119	199	Donor4	96	Delta Spike	0
120	211	Donor4	96	Omicron Spike	281000
121	213	Donor4	96	Omicron NTD	15800000
122	215	Donor4	96	Omicron RBD	889000
123	49	Donor4	96	WT G614	28100000
124	delta iso	Donor4	96		0
125	omicron iso	Donor4	96		158000
126	216	Donor4	96	omicron cleavage site	1580000
127	Mock	Donor5	96		0
128	199	Donor5	96	Delta Spike	0
129	211	Donor5	96	Omicron Spike	28100
130	213	Donor5	96	Omicron NTD	28100000
131	215	Donor5	96	Omicron RBD	889000
132	49	Donor5	96	WT G614	500000000
133	delta iso	Donor5	96		50000000
134	omicron iso	Donor5	96		500000
135	216	Donor5	96	omicron cleavage site	1580000
136	Mock	Donor6	96		0
137	199	Donor6	96	Delta Spike	0
138	211	Donor6	96	Omicron Spike	88900
139	213	Donor6	96	Omicron NTD	88900000
140	215	Donor6	96	Omicron RBD	284000
141	49	Donor6	96	WT G614	8890000
142	delta iso	Donor6	96		281000000
143	omicron iso	Donor6	96		158000
144	216	Donor6	96	omicron cleavage site	5000000
Statistical analysis
Within each row, compare columns (simple effects within rows)
Number of families	6
Number of comparisons per family	8
Alpha	0.05
Dunnett's multiple comparisons test	Mean Diff.	95.00% CI of diff.	Below threshold?	Summary	Adjusted P Value
0
SARS-CoV-2G614 vs. Mock	15799	-128813048 to 128844646	No	ns	>0.9999
SARS-CoV-2G614 vs. SARS-CoV-2S-Delta	-299200	-129128047 to 128529647	No	ns	>0.9999
SARS-CoV-2G614 vs. SARS-CoV-2S-Omicron	-12300	-128841147 to 128816547	No	ns	>0.9999
SARS-CoV-2G614 vs. SARS-CoV-2NTD-Omicron	-34200	-128863047 to 128794647	No	ns	>0.9999
SARS-CoV-2G614 vs. SARS-CoV-2RBD-Omicron	-7.451e-09	-128828847 to 128828847	No	ns	>0.9999
SARS-CoV-2G614 vs. Delta	-299200	-129128047 to 128529647	No	ns	>0.9999
SARS-CoV-2G614 vs. Omicron	-7.451e-09	-128828847 to 128828847	No	ns	>0.9999
SARS-CoV-2G614 vs. SARS-CoV-2CS-Omicron	0	-128828847 to 128828847	No	ns	>0.9999
1
SARS-CoV-2G614 vs. Mock	96	-128828751 to 128828943	No	ns	>0.9999
SARS-CoV-2G614 vs. SARS-CoV-2S-Delta	-92.94	-128828940 to 128828754	No	ns	>0.9999
SARS-CoV-2G614 vs. SARS-CoV-2S-Omicron	96	-128828751 to 128828943	No	ns	>0.9999
SARS-CoV-2G614 vs. SARS-CoV-2NTD-Omicron	94.67	-128828752 to 128828941	No	ns	>0.9999
SARS-CoV-2G614 vs. SARS-CoV-2RBD-Omicron	95.4	-128828751 to 128828942	No	ns	>0.9999
SARS-CoV-2G614 vs. Delta	94.28	-128828752 to 128828941	No	ns	>0.9999
SARS-CoV-2G614 vs. Omicron	-201.3	-128829048 to 128828645	No	ns	>0.9999
SARS-CoV-2G614 vs. SARS-CoV-2CS-Omicron	41	-128828806 to 128828888	No	ns	>0.9999
24
SARS-CoV-2G614 vs. Mock	5156	-128823691 to 128834002	No	ns	>0.9999
SARS-CoV-2G614 vs. SARS-CoV-2S-Delta	-251343	-129080190 to 128577503	No	ns	>0.9999
SARS-CoV-2G614 vs. SARS-CoV-2S-Omicron	4805	-128824042 to 128833651	No	ns	>0.9999
SARS-CoV-2G614 vs. SARS-CoV-2NTD-Omicron	5103	-128823743 to 128833950	No	ns	>0.9999
SARS-CoV-2G614 vs. SARS-CoV-2RBD-Omicron	5154	-128823692 to 128834001	No	ns	>0.9999
SARS-CoV-2G614 vs. Delta	4125	-128824722 to 128832971	No	ns	>0.9999
SARS-CoV-2G614 vs. Omicron	-80107	-128908953 to 128748740	No	ns	>0.9999
SARS-CoV-2G614 vs. SARS-CoV-2CS-Omicron	320	-128828527 to 128829167	No	ns	>0.9999
48
SARS-CoV-2G614 vs. Mock	82826666	-46002181 to 211655512	No	ns	0.3836
SARS-CoV-2G614 vs. SARS-CoV-2S-Delta	40333333	-88495513 to 169162180	No	ns	0.9491
SARS-CoV-2G614 vs. SARS-CoV-2S-Omicron	82613700	-46215147 to 211442547	No	ns	0.3863
SARS-CoV-2G614 vs. SARS-CoV-2NTD-Omicron	82600733	-46228113 to 211429580	No	ns	0.3865
SARS-CoV-2G614 vs. SARS-CoV-2RBD-Omicron	82824907	-46003940 to 211653754	No	ns	0.3836
SARS-CoV-2G614 vs. Delta	79062333	-49766513 to 207891180	No	ns	0.4343
SARS-CoV-2G614 vs. Omicron	82270000	-46558847 to 211098847	No	ns	0.3908
SARS-CoV-2G614 vs. SARS-CoV-2CS-Omicron	81807700	-47021147 to 210636547	No	ns	0.397
72
SARS-CoV-2G614 vs. Mock	23999999	-104828848 to 152828846	No	ns	0.997
SARS-CoV-2G614 vs. SARS-CoV-2S-Delta	-32100000	-160928847 to 96728847	No	ns	0.9864
SARS-CoV-2G614 vs. SARS-CoV-2S-Omicron	23621367	-105207480 to 152450213	No	ns	0.9971
SARS-CoV-2G614 vs. SARS-CoV-2NTD-Omicron	-32156667	-160985513 to 96672180	No	ns	0.9863
SARS-CoV-2G614 vs. SARS-CoV-2RBD-Omicron	23814600	-105014247 to 152643447	No	ns	0.9971
SARS-CoV-2G614 vs. Delta	-30266667	-159095513 to 98562180	No	ns	0.9905
SARS-CoV-2G614 vs. Omicron	23944333	-104884513 to 152773180	No	ns	0.9971
SARS-CoV-2G614 vs. SARS-CoV-2CS-Omicron	4730000	-124098847 to 133558847	No	ns	0.9999
96
SARS-CoV-2G614 vs. Mock	178996666	50167819 to 307825512	Yes	**	0.0021
SARS-CoV-2G614 vs. SARS-CoV-2S-Delta	133930000	5101153 to 262758847	Yes	*	0.0378
SARS-CoV-2G614 vs. SARS-CoV-2S-Omicron	178864000	50035153 to 307692847	Yes	**	0.0021
SARS-CoV-2G614 vs. SARS-CoV-2NTD-Omicron	134730000	5901153 to 263558847	Yes	*	0.0361
SARS-CoV-2G614 vs. SARS-CoV-2RBD-Omicron	178309333	49480487 to 307138180	Yes	**	0.0022
SARS-CoV-2G614 vs. Delta	-213703333	-342532180 to -84874487	Yes	***	0.0002
SARS-CoV-2G614 vs. Omicron	178724667	49895820 to 307553513	Yes	**	0.0021
SARS-CoV-2G614 vs. SARS-CoV-2CS-Omicron	176276667	47447820 to 305105513	Yes	**	0.0025
Test details	Mean 1	Mean 2	Mean Diff.	SE of diff.	N1	N2	q	DF
0
SARS-CoV-2G614 vs. Mock	15800	1	15799	47776978	3	3	0.0003307	108
SARS-CoV-2G614 vs. SARS-CoV-2S-Delta	15800	315000	-299200	47776978	3	3	0.006262	108
SARS-CoV-2G614 vs. SARS-CoV-2S-Omicron	15800	28100	-12300	47776978	3	3	0.0002574	108
SARS-CoV-2G614 vs. SARS-CoV-2NTD-Omicron	15800	50000	-34200	47776978	3	3	0.0007158	108
SARS-CoV-2G614 vs. SARS-CoV-2RBD-Omicron	15800	15800	-7.451e-09	47776978	3	3	1.559e-16	108
SARS-CoV-2G614 vs. Delta	15800	315000	-299200	47776978	3	3	0.006262	108
SARS-CoV-2G614 vs. Omicron	15800	15800	-7.451e-09	47776978	3	3	1.559e-16	108
SARS-CoV-2G614 vs. SARS-CoV-2CS-Omicron	15800	15800	0	47776978	3	3	0	108
1
SARS-CoV-2G614 vs. Mock	97	1	96	47776978	3	3	2.009e-06	108
SARS-CoV-2G614 vs. SARS-CoV-2S-Delta	97	189.9	-92.94	47776978	3	3	1.945e-06	108
SARS-CoV-2G614 vs. SARS-CoV-2S-Omicron	97	1	96	47776978	3	3	2.009e-06	108
SARS-CoV-2G614 vs. SARS-CoV-2NTD-Omicron	97	2.333	94.67	47776978	3	3	1.981e-06	108
SARS-CoV-2G614 vs. SARS-CoV-2RBD-Omicron	97	1.603	95.4	47776978	3	3	1.997e-06	108
SARS-CoV-2G614 vs. Delta	97	2.72	94.28	47776978	3	3	1.973e-06	108
SARS-CoV-2G614 vs. Omicron	97	298.3	-201.3	47776978	3	3	4.214e-06	108
SARS-CoV-2G614 vs. SARS-CoV-2CS-Omicron	97	56	41	47776978	3	3	8.582e-07	108
24
SARS-CoV-2G614 vs. Mock	5157	1	5156	47776978	3	3	0.0001079	108
SARS-CoV-2G614 vs. SARS-CoV-2S-Delta	5157	256500	-251343	47776978	3	3	0.005261	108
SARS-CoV-2G614 vs. SARS-CoV-2S-Omicron	5157	352	4805	47776978	3	3	0.0001006	108
SARS-CoV-2G614 vs. SARS-CoV-2NTD-Omicron	5157	53.33	5103	47776978	3	3	0.0001068	108
SARS-CoV-2G614 vs. SARS-CoV-2RBD-Omicron	5157	2.207	5154	47776978	3	3	0.0001079	108
SARS-CoV-2G614 vs. Delta	5157	1032	4125	47776978	3	3	8.633e-05	108
SARS-CoV-2G614 vs. Omicron	5157	85263	-80107	47776978	3	3	0.001677	108
SARS-CoV-2G614 vs. SARS-CoV-2CS-Omicron	5157	4837	320	47776978	3	3	6.698e-06	108
48
SARS-CoV-2G614 vs. Mock	82826667	1	82826666	47776978	3	3	1.734	108
SARS-CoV-2G614 vs. SARS-CoV-2S-Delta	82826667	42493333	40333333	47776978	3	3	0.8442	108
SARS-CoV-2G614 vs. SARS-CoV-2S-Omicron	82826667	212967	82613700	47776978	3	3	1.729	108
SARS-CoV-2G614 vs. SARS-CoV-2NTD-Omicron	82826667	225933	82600733	47776978	3	3	1.729	108
SARS-CoV-2G614 vs. SARS-CoV-2RBD-Omicron	82826667	1760	82824907	47776978	3	3	1.734	108
SARS-CoV-2G614 vs. Delta	82826667	3764333	79062333	47776978	3	3	1.655	108
SARS-CoV-2G614 vs. Omicron	82826667	556667	82270000	47776978	3	3	1.722	108
SARS-CoV-2G614 vs. SARS-CoV-2CS-Omicron	82826667	1018967	81807700	47776978	3	3	1.712	108
72
SARS-CoV-2G614 vs. Mock	24000000	1	23999999	47776978	3	3	0.5023	108
SARS-CoV-2G614 vs. SARS-CoV-2S-Delta	24000000	56100000	-32100000	47776978	3	3	0.6719	108
SARS-CoV-2G614 vs. SARS-CoV-2S-Omicron	24000000	378633	23621367	47776978	3	3	0.4944	108
SARS-CoV-2G614 vs. SARS-CoV-2NTD-Omicron	24000000	56156667	-32156667	47776978	3	3	0.6731	108
SARS-CoV-2G614 vs. SARS-CoV-2RBD-Omicron	24000000	185400	23814600	47776978	3	3	0.4985	108
SARS-CoV-2G614 vs. Delta	24000000	54266667	-30266667	47776978	3	3	0.6335	108
SARS-CoV-2G614 vs. Omicron	24000000	55667	23944333	47776978	3	3	0.5012	108
SARS-CoV-2G614 vs. SARS-CoV-2CS-Omicron	24000000	19270000	4730000	47776978	3	3	0.099	108
96
SARS-CoV-2G614 vs. Mock	178996667	1	178996666	47776978	3	3	3.747	108
SARS-CoV-2G614 vs. SARS-CoV-2S-Delta	178996667	45066667	133930000	47776978	3	3	2.803	108
SARS-CoV-2G614 vs. SARS-CoV-2S-Omicron	178996667	132667	178864000	47776978	3	3	3.744	108
SARS-CoV-2G614 vs. SARS-CoV-2NTD-Omicron	178996667	44266667	134730000	47776978	3	3	2.82	108
SARS-CoV-2G614 vs. SARS-CoV-2RBD-Omicron	178996667	687333	178309333	47776978	3	3	3.732	108
SARS-CoV-2G614 vs. Delta	178996667	392700000	-213703333	47776978	3	3	4.473	108
SARS-CoV-2G614 vs. Omicron	178996667	272000	178724667	47776978	3	3	3.741	108
SARS-CoV-2G614 vs. SARS-CoV-2CS-Omicron	178996667	2720000	176276667	47776978	3	3	3.69	108

## Sheet: Fig 1e,f
Figure 1e,f: Mean virus ratios for competition assays in hNEC (e) and hBEC (f)
Sample_ID	Virus	Donor	Ratio_Method	Num_Mut	Mean_Mut_Freq	Median_Mut_Freq	SD_Mut_Freq	Mean_Percent_Mut_Freq	Experiment	Inoc_ID	DPI	Type	Mean_Percent_Per_Condition	SD_Per_Condition
CA2_Inoculum	Omicron_Isolate	Inoc	GE 1:1	42	0.543634	0.563402	0.066209	54.3634	Inoc	CA2	Inoc	Inoc	54.3634	NA
CA2_Inoculum	WT_614G	Inoc	GE 1:1	42	0.456366	0.436598	0.066209	45.6366	Inoc	CA2	Inoc	Inoc	45.6366	NA
CA2_2DPI_D1	Omicron_Isolate	D1	GE 1:1	50	0.958218	0.963677	0.0206624	95.8218	Nasal	CA2	2DPI	Sample	95.2954	3.95069
CA2_2DPI_D1	WT_614G	D1	GE 1:1	50	0.0417822	0.0363229	0.0206624	4.17822	Nasal	CA2	2DPI	Sample	4.70465	3.95069
CA2_2DPI_D2	Omicron_Isolate	D2	GE 1:1	46	0.989564	0.993774	0.0106816	98.9564	Nasal	CA2	2DPI	Sample	95.2954	3.95069
CA2_2DPI_D2	WT_614G	D2	GE 1:1	46	0.0104357	0.00622614	0.0106816	1.04357	Nasal	CA2	2DPI	Sample	4.70465	3.95069
CA2_2DPI_D4	Omicron_Isolate	D4	GE 1:1	50	0.911078	0.931102	0.0529063	91.1078	Nasal	CA2	2DPI	Sample	95.2954	3.95069
CA2_2DPI_D4	WT_614G	D4	GE 1:1	50	0.0889215	0.0688981	0.0529063	8.89215	Nasal	CA2	2DPI	Sample	4.70465	3.95069
CA2_6DPI_D1	Omicron_Isolate	D1	GE 1:1	46	0.976941	0.979435	0.0124763	97.6941	Nasal	CA2	6DPI	Sample	98.0123	0.438748
CA2_6DPI_D1	WT_614G	D1	GE 1:1	46	0.0230592	0.0205652	0.0124763	2.30592	Nasal	CA2	6DPI	Sample	1.98772	0.438748
CA2_6DPI_D2	Omicron_Isolate	D2	GE 1:1	37	0.985128	0.990291	0.0150919	98.5128	Nasal	CA2	6DPI	Sample	98.0123	0.438748
CA2_6DPI_D2	WT_614G	D2	GE 1:1	37	0.0148721	0.00970874	0.0150919	1.48721	Nasal	CA2	6DPI	Sample	1.98772	0.438748
CA2_6DPI_D4	Omicron_Isolate	D4	GE 1:1	46	0.9783	0.982456	0.0202535	97.83	Nasal	CA2	6DPI	Sample	98.0123	0.438748
CA2_6DPI_D4	WT_614G	D4	GE 1:1	46	0.0217004	0.0175439	0.0202535	2.17004	Nasal	CA2	6DPI	Sample	1.98772	0.438748
B2_CA2_WT_Omicron_Isolate_2DPI_BEC4	Omicron_Isolate	BEC4	GE 1:1	53	0.600708	0.620908	0.0578267	60.0708	Bronchial	CA2	2DPI	Sample	41.6475	15.9626
B2_CA2_WT_Omicron_Isolate_2DPI_BEC4	WT_614G	BEC4	GE 1:1	53	0.399292	0.379092	0.0578267	39.9292	Bronchial	CA2	2DPI	Sample	58.3525	15.9626
B25_CA2_WT_Omicron_Isolate_2DPI_BEC5	Omicron_Isolate	BEC5	GE 1:1	50	0.31943	0.339275	0.0586122	31.943	Bronchial	CA2	2DPI	Sample	41.6475	15.9626
B25_CA2_WT_Omicron_Isolate_2DPI_BEC5	WT_614G	BEC5	GE 1:1	50	0.68057	0.660725	0.0586122	68.057	Bronchial	CA2	2DPI	Sample	58.3525	15.9626
B48_CA2_WT_Omicron_Isolate_2DPI_BEC6	Omicron_Isolate	BEC6	GE 1:1	50	0.329288	0.337426	0.0617051	32.9288	Bronchial	CA2	2DPI	Sample	41.6475	15.9626
B48_CA2_WT_Omicron_Isolate_2DPI_BEC6	WT_614G	BEC6	GE 1:1	50	0.670712	0.662574	0.0617051	67.0712	Bronchial	CA2	2DPI	Sample	58.3525	15.9626
B140_CA2_WT_Omicron_Isolate_6DPI_BEC4	Omicron_Isolate	BEC4	GE 1:1	54	0.594459	0.622059	0.0795162	59.4459	Bronchial	CA2	6DPI	Sample	59.3473	11.4526
B140_CA2_WT_Omicron_Isolate_6DPI_BEC4	WT_614G	BEC4	GE 1:1	54	0.405541	0.377941	0.0795162	40.5541	Bronchial	CA2	6DPI	Sample	40.6527	11.4526
B163_CA2_WT_Omicron_Isolate_6DPI_BEC5	Omicron_Isolate	BEC5	GE 1:1	52	0.478458	0.500419	0.0759919	47.8458	Bronchial	CA2	6DPI	Sample	59.3473	11.4526
B163_CA2_WT_Omicron_Isolate_6DPI_BEC5	WT_614G	BEC5	GE 1:1	52	0.521542	0.499581	0.0759919	52.1542	Bronchial	CA2	6DPI	Sample	40.6527	11.4526
B186_CA2_WT_Omicron_Isolate_6DPI_BEC6	Omicron_Isolate	BEC6	GE 1:1	52	0.707503	0.74516	0.0916677	70.7503	Bronchial	CA2	6DPI	Sample	59.3473	11.4526
B186_CA2_WT_Omicron_Isolate_6DPI_BEC6	WT_614G	BEC6	GE 1:1	52	0.292497	0.25484	0.0916677	29.2497	Bronchial	CA2	6DPI	Sample	40.6527	11.4526
CA4_Inoculum	Omicron_Spike	Inoc	GE 1:1	23	0.32817	0.328982	0.0279109	32.817	Inoc	CA4	Inoc	Inoc	32.817	NA
CA4_Inoculum	WT_614G	Inoc	GE 1:1	23	0.67183	0.671018	0.0279109	67.183	Inoc	CA4	Inoc	Inoc	67.183	NA
CA4_2DPI_D1	Omicron_Spike	D1	GE 1:1	24	0.993134	0.994256	0.0062854	99.3134	Nasal	CA4	2DPI	Sample	97.8644	2.49581
CA4_2DPI_D1	WT_614G	D1	GE 1:1	24	0.00686625	0.00574408	0.0062854	0.686625	Nasal	CA4	2DPI	Sample	2.13563	2.49581
CA4_2DPI_D2	Omicron_Spike	D2	GE 1:1	12	0.992973	0.993734	0.00548869	99.2973	Nasal	CA4	2DPI	Sample	97.8644	2.49581
CA4_2DPI_D2	WT_614G	D2	GE 1:1	12	0.00702733	0.00626587	0.00548869	0.702733	Nasal	CA4	2DPI	Sample	2.13563	2.49581
CA4_2DPI_D4	Omicron_Spike	D4	GE 1:1	27	0.949825	0.939024	0.0313881	94.9825	Nasal	CA4	2DPI	Sample	97.8644	2.49581
CA4_2DPI_D4	WT_614G	D4	GE 1:1	27	0.0501752	0.0609756	0.0313881	5.01752	Nasal	CA4	2DPI	Sample	2.13563	2.49581
CA4_6DPI_D1	Omicron_Spike	D1	GE 1:1	29	0.990621	0.992857	0.00879096	99.0621	Nasal	CA4	6DPI	Sample	98.8771	0.214767
CA4_6DPI_D1	WT_614G	D1	GE 1:1	29	0.00937905	0.00714286	0.00879096	0.937905	Nasal	CA4	6DPI	Sample	1.12286	0.214767
CA4_6DPI_D2	Omicron_Spike	D2	GE 1:1	24	0.989277	0.99088	0.00706224	98.9277	Nasal	CA4	6DPI	Sample	98.8771	0.214767
CA4_6DPI_D2	WT_614G	D2	GE 1:1	24	0.0107228	0.00911978	0.00706224	1.07228	Nasal	CA4	6DPI	Sample	1.12286	0.214767
CA4_6DPI_D4	Omicron_Spike	D4	GE 1:1	25	0.986416	0.989276	0.00917635	98.6416	Nasal	CA4	6DPI	Sample	98.8771	0.214767
CA4_6DPI_D4	WT_614G	D4	GE 1:1	25	0.0135841	0.0107239	0.00917635	1.35841	Nasal	CA4	6DPI	Sample	1.12286	0.214767
R14_CA4_WT_Omicron_Spike_2DPI_BEC6	Omicron_Spike	BEC6	GE 1:1	3	0.120241	0.139785	0.0392458	12.0241	Bronchial	CA4	2DPI	Sample	33.2136	29.9665
R14_CA4_WT_Omicron_Spike_2DPI_BEC6	WT_614G	BEC6	GE 1:1	3	0.879759	0.860215	0.0392458	87.9759	Bronchial	CA4	2DPI	Sample	66.7864	29.9665
R2_CA4_WT_Omicron_Spike_2DPI_BEC4	Omicron_Spike	BEC4	GE 1:1	29	0.544031	0.572016	0.0723727	54.4031	Bronchial	CA4	2DPI	Sample	33.2136	29.9665
R2_CA4_WT_Omicron_Spike_2DPI_BEC4	WT_614G	BEC4	GE 1:1	29	0.455969	0.427984	0.0723727	45.5969	Bronchial	CA4	2DPI	Sample	66.7864	29.9665
R38_CA4_WT_Omicron_Spike_6DPI_BEC4	Omicron_Spike	BEC4	GE 1:1	30	0.498533	0.542599	0.10052	49.8533	Bronchial	CA4	6DPI	Sample	31.9387	15.5245
R38_CA4_WT_Omicron_Spike_6DPI_BEC4	WT_614G	BEC4	GE 1:1	30	0.501467	0.457401	0.10052	50.1467	Bronchial	CA4	6DPI	Sample	68.0613	15.5245
R44_CA4_WT_Omicron_Spike_6DPI_BEC5	Omicron_Spike	BEC5	GE 1:1	23	0.224232	0.229197	0.0238881	22.4232	Bronchial	CA4	6DPI	Sample	31.9387	15.5245
R44_CA4_WT_Omicron_Spike_6DPI_BEC5	WT_614G	BEC5	GE 1:1	23	0.775768	0.770803	0.0238881	77.5768	Bronchial	CA4	6DPI	Sample	68.0613	15.5245
R50_CA4_WT_Omicron_Spike_6DPI_BEC6	Omicron_Spike	BEC6	GE 1:1	25	0.235397	0.240702	0.0316789	23.5397	Bronchial	CA4	6DPI	Sample	31.9387	15.5245
R50_CA4_WT_Omicron_Spike_6DPI_BEC6	WT_614G	BEC6	GE 1:1	25	0.764603	0.759298	0.0316789	76.4603	Bronchial	CA4	6DPI	Sample	68.0613	15.5245
CA1_Inoculum	Delta_Isolate	Inoc	GE 1:1	23	0.650704	0.665339	0.050958	65.0704	Inoc	CA1	Inoc	Inoc	65.0704	NA
CA1_Inoculum	WT_614G	Inoc	GE 1:1	23	0.349296	0.334661	0.050958	34.9296	Inoc	CA1	Inoc	Inoc	34.9296	NA
CA1_2DPI_D1	Delta_Isolate	D1	GE 1:1	23	0.605779	0.619149	0.0608534	60.5779	Nasal	CA1	2DPI	Sample	75.9792	16.3861
CA1_2DPI_D1	WT_614G	D1	GE 1:1	23	0.394221	0.380851	0.0608534	39.4221	Nasal	CA1	2DPI	Sample	24.0208	16.3861
CA1_2DPI_D2	Delta_Isolate	D2	GE 1:1	16	0.741612	0.7548	0.0500059	74.1612	Nasal	CA1	2DPI	Sample	75.9792	16.3861
CA1_2DPI_D2	WT_614G	D2	GE 1:1	16	0.258388	0.2452	0.0500059	25.8388	Nasal	CA1	2DPI	Sample	24.0208	16.3861
CA1_2DPI_D4	Delta_Isolate	D4	GE 1:1	15	0.931985	0.9375	0.0191721	93.1985	Nasal	CA1	2DPI	Sample	75.9792	16.3861
CA1_2DPI_D4	WT_614G	D4	GE 1:1	15	0.0680152	0.0625	0.0191721	6.80152	Nasal	CA1	2DPI	Sample	24.0208	16.3861
CA1_6DPI_D1	Delta_Isolate	D1	GE 1:1	16	0.918579	0.930802	0.0508759	91.8579	Nasal	CA1	6DPI	Sample	93.5759	4.70207
CA1_6DPI_D1	WT_614G	D1	GE 1:1	16	0.0814214	0.0691983	0.0508759	8.14214	Nasal	CA1	6DPI	Sample	6.42412	4.70207
CA1_6DPI_D2	Delta_Isolate	D2	GE 1:1	23	0.899744	0.906883	0.0355863	89.9744	Nasal	CA1	6DPI	Sample	93.5759	4.70207
CA1_6DPI_D2	WT_614G	D2	GE 1:1	23	0.100256	0.0931174	0.0355863	10.0256	Nasal	CA1	6DPI	Sample	6.42412	4.70207
CA1_6DPI_D4	Delta_Isolate	D4	GE 1:1	20	0.988954	0.989891	0.00820376	98.8954	Nasal	CA1	6DPI	Sample	93.5759	4.70207
CA1_6DPI_D4	WT_614G	D4	GE 1:1	20	0.0110464	0.0101088	0.00820376	1.10464	Nasal	CA1	6DPI	Sample	6.42412	4.70207
B1_CA1_WT_Delta_Isolate_2DPI_BEC4	Delta_Isolate	BEC4	GE 1:1	17	0.989781	0.992453	0.00874096	98.9781	Bronchial	CA1	2DPI	Sample	81.4065	24.8501
B1_CA1_WT_Delta_Isolate_2DPI_BEC4	WT_614G	BEC4	GE 1:1	17	0.0102189	0.00754717	0.00874096	1.02189	Bronchial	CA1	2DPI	Sample	18.5935	24.8501
B47_CA1_WT_Delta_Isolate_2DPI_BEC6	Delta_Isolate	BEC6	GE 1:1	20	0.638348	0.635458	0.0657397	63.8348	Bronchial	CA1	2DPI	Sample	81.4065	24.8501
B47_CA1_WT_Delta_Isolate_2DPI_BEC6	WT_614G	BEC6	GE 1:1	20	0.361652	0.364542	0.0657397	36.1652	Bronchial	CA1	2DPI	Sample	18.5935	24.8501
B139_CA1_WT_Delta_Isolate_6DPI_BEC4	Delta_Isolate	BEC4	GE 1:1	21	0.9897	0.989673	0.00644017	98.97	Bronchial	CA1	6DPI	Sample	98.97	NA
B139_CA1_WT_Delta_Isolate_6DPI_BEC4	WT_614G	BEC4	GE 1:1	21	0.0102999	0.010327	0.00644017	1.02999	Bronchial	CA1	6DPI	Sample	1.02999	NA
CA3_Inoculum	Delta_Spike	Inoc	GE 1:1	6	0.447227	0.449675	0.0239154	44.7227	Inoc	CA3	Inoc	Inoc	44.7227	NA
CA3_Inoculum	WT_614G	Inoc	GE 1:1	6	0.552773	0.550325	0.0239154	55.2773	Inoc	CA3	Inoc	Inoc	55.2773	NA
CA3_2DPI_D1	Delta_Spike	D1	GE 1:1	4	0.93221	0.933489	0.00808189	93.221	Nasal	CA3	2DPI	Sample	78.3295	24.5739
CA3_2DPI_D1	WT_614G	D1	GE 1:1	4	0.0677896	0.0665114	0.00808189	6.77896	Nasal	CA3	2DPI	Sample	21.6705	24.5739
CA3_2DPI_D2	Delta_Spike	D2	GE 1:1	4	0.918017	0.918562	0.00471205	91.8017	Nasal	CA3	2DPI	Sample	78.3295	24.5739
CA3_2DPI_D2	WT_614G	D2	GE 1:1	4	0.0819834	0.0814384	0.00471205	8.19834	Nasal	CA3	2DPI	Sample	21.6705	24.5739
CA3_2DPI_D4	Delta_Spike	D4	GE 1:1	4	0.499659	0.496504	0.0266262	49.9659	Nasal	CA3	2DPI	Sample	78.3295	24.5739
CA3_2DPI_D4	WT_614G	D4	GE 1:1	4	0.500341	0.503496	0.0266262	50.0341	Nasal	CA3	2DPI	Sample	21.6705	24.5739
CA3_6DPI_D1	Delta_Spike	D1	GE 1:1	5	0.946554	0.954262	0.0242236	94.6554	Nasal	CA3	6DPI	Sample	90.1138	9.71477
CA3_6DPI_D1	WT_614G	D1	GE 1:1	5	0.0534465	0.045738	0.0242236	5.34465	Nasal	CA3	6DPI	Sample	9.88621	9.71477
CA3_6DPI_D2	Delta_Spike	D2	GE 1:1	6	0.96726	0.970639	0.0150762	96.726	Nasal	CA3	6DPI	Sample	90.1138	9.71477
CA3_6DPI_D2	WT_614G	D2	GE 1:1	6	0.03274	0.0293613	0.0150762	3.274	Nasal	CA3	6DPI	Sample	9.88621	9.71477
CA3_6DPI_D4	Delta_Spike	D4	GE 1:1	6	0.7896	0.778988	0.0263895	78.96	Nasal	CA3	6DPI	Sample	90.1138	9.71477
CA3_6DPI_D4	WT_614G	D4	GE 1:1	6	0.2104	0.221012	0.0263895	21.04	Nasal	CA3	6DPI	Sample	9.88621	9.71477
R1_CA3_WT_Delta_Spike_2DPI_BEC4	Delta_Spike	BEC4	GE 1:1	6	0.837547	0.835359	0.014053	83.7547	Bronchial	CA3	2DPI	Sample	84.8331	8.5073
R1_CA3_WT_Delta_Spike_2DPI_BEC4	WT_614G	BEC4	GE 1:1	6	0.162453	0.164641	0.014053	16.2453	Bronchial	CA3	2DPI	Sample	15.1669	8.5073
R13_CA3_WT_Delta_Spike_2DPI_BEC6	Delta_Spike	BEC6	GE 1:1	6	0.769165	0.768644	0.0140442	76.9165	Bronchial	CA3	2DPI	Sample	84.8331	8.5073
R13_CA3_WT_Delta_Spike_2DPI_BEC6	WT_614G	BEC6	GE 1:1	6	0.230835	0.231356	0.0140442	23.0835	Bronchial	CA3	2DPI	Sample	15.1669	8.5073
R7_CA3_WT_Delta_Spike_2DPI_BEC5	Delta_Spike	BEC5	GE 1:1	6	0.938282	0.940527	0.00819046	93.8282	Bronchial	CA3	2DPI	Sample	84.8331	8.5073
R7_CA3_WT_Delta_Spike_2DPI_BEC5	WT_614G	BEC5	GE 1:1	6	0.0617178	0.0594726	0.00819046	6.17178	Bronchial	CA3	2DPI	Sample	15.1669	8.5073
R37_CA3_WT_Delta_Spike_6DPI_BEC4	Delta_Spike	BEC4	GE 1:1	5	0.916382	0.928889	0.0206862	91.6382	Bronchial	CA3	6DPI	Sample	92.079	0.772747
R37_CA3_WT_Delta_Spike_6DPI_BEC4	WT_614G	BEC4	GE 1:1	5	0.0836183	0.0711111	0.0206862	8.36183	Bronchial	CA3	6DPI	Sample	7.92095	0.772747
R43_CA3_WT_Delta_Spike_6DPI_BEC5	Delta_Spike	BEC5	GE 1:1	4	0.929713	0.930519	0.00720682	92.9713	Bronchial	CA3	6DPI	Sample	92.079	0.772747
R43_CA3_WT_Delta_Spike_6DPI_BEC5	WT_614G	BEC5	GE 1:1	4	0.0702868	0.069481	0.00720682	7.02868	Bronchial	CA3	6DPI	Sample	7.92095	0.772747
R49_CA3_WT_Delta_Spike_6DPI_BEC6	Delta_Spike	BEC6	GE 1:1	6	0.916277	0.915277	0.00896882	91.6277	Bronchial	CA3	6DPI	Sample	92.079	0.772747
R49_CA3_WT_Delta_Spike_6DPI_BEC6	WT_614G	BEC6	GE 1:1	6	0.0837234	0.0847226	0.00896882	8.37234	Bronchial	CA3	6DPI	Sample	7.92095	0.772747
CA7_Inoculum	Delta_Isolate	Inoc	GE 1:1	56	0.672292	0.659635	0.0882724	67.2292	Inoc	CA7	Inoc	Inoc	67.2292	NA
CA7_Inoculum	Omicron_Isolate	Inoc	GE 1:1	56	0.327708	0.340365	0.0882724	32.7708	Inoc	CA7	Inoc	Inoc	32.7708	NA
CA7_2DPI_D1	Delta_Isolate	D1	GE 1:1	37	0.00961914	0.0075188	0.0102992	0.961914	Nasal	CA7	2DPI	Sample	4.25435	5.53115
CA7_2DPI_D1	Omicron_Isolate	D1	GE 1:1	37	0.990381	0.992481	0.0102992	99.0381	Nasal	CA7	2DPI	Sample	95.7457	5.53115
CA7_2DPI_D2	Delta_Isolate	D2	GE 1:1	45	0.0116099	0.00793651	0.0106683	1.16099	Nasal	CA7	2DPI	Sample	4.25435	5.53115
CA7_2DPI_D2	Omicron_Isolate	D2	GE 1:1	45	0.98839	0.992063	0.0106683	98.839	Nasal	CA7	2DPI	Sample	95.7457	5.53115
CA7_2DPI_D4	Delta_Isolate	D4	GE 1:1	46	0.106401	0.0895608	0.0524107	10.6401	Nasal	CA7	2DPI	Sample	4.25435	5.53115
CA7_2DPI_D4	Omicron_Isolate	D4	GE 1:1	46	0.893599	0.910439	0.0524107	89.3599	Nasal	CA7	2DPI	Sample	95.7457	5.53115
CA7_6DPI_D1	Delta_Isolate	D1	GE 1:1	39	0.010488	0.00806452	0.0107461	1.0488	Nasal	CA7	6DPI	Sample	8.83802	12.8114
CA7_6DPI_D1	Omicron_Isolate	D1	GE 1:1	39	0.989512	0.991935	0.0107461	98.9512	Nasal	CA7	6DPI	Sample	91.162	12.8114
CA7_6DPI_D2	Delta_Isolate	D2	GE 1:1	37	0.0184101	0.0175781	0.0108753	1.84101	Nasal	CA7	6DPI	Sample	8.83802	12.8114
CA7_6DPI_D2	Omicron_Isolate	D2	GE 1:1	37	0.98159	0.982422	0.0108753	98.159	Nasal	CA7	6DPI	Sample	91.162	12.8114
CA7_6DPI_D4	Delta_Isolate	D4	GE 1:1	59	0.236243	0.238426	0.0537146	23.6243	Nasal	CA7	6DPI	Sample	8.83802	12.8114
CA7_6DPI_D4	Omicron_Isolate	D4	GE 1:1	59	0.763757	0.761574	0.0537146	76.3757	Nasal	CA7	6DPI	Sample	91.162	12.8114
B30_CA7_Delta_Isolate_Omicron_Isolate_2DPI_BEC5	Delta_Isolate	BEC5	GE 1:1	15	0.990477	0.994266	0.00796373	99.0477	Bronchial	CA7	2DPI	Sample	34.2849	56.0864
B30_CA7_Delta_Isolate_Omicron_Isolate_2DPI_BEC5	Omicron_Isolate	BEC5	GE 1:1	15	0.00952323	0.00573394	0.00796373	0.952323	Bronchial	CA7	2DPI	Sample	65.7151	56.0864
B53_CA7_Delta_Isolate_Omicron_Isolate_2DPI_BEC6	Delta_Isolate	BEC6	GE 1:1	39	0.020609	0.0154321	0.0156549	2.0609	Bronchial	CA7	2DPI	Sample	34.2849	56.0864
B53_CA7_Delta_Isolate_Omicron_Isolate_2DPI_BEC6	Omicron_Isolate	BEC6	GE 1:1	39	0.979391	0.984568	0.0156549	97.9391	Bronchial	CA7	2DPI	Sample	65.7151	56.0864
B7_CA7_Delta_Isolate_Omicron_Isolate_2DPI_BEC4	Delta_Isolate	BEC4	GE 1:1	42	0.017462	0.0142576	0.0130226	1.7462	Bronchial	CA7	2DPI	Sample	34.2849	56.0864
B7_CA7_Delta_Isolate_Omicron_Isolate_2DPI_BEC4	Omicron_Isolate	BEC4	GE 1:1	42	0.982538	0.985742	0.0130226	98.2538	Bronchial	CA7	2DPI	Sample	65.7151	56.0864
B145_CA7_Delta_Isolate_Omicron_Isolate_6DPI_BEC4	Delta_Isolate	BEC4	GE 1:1	41	0.0120423	0.00930233	0.00973946	1.20423	Bronchial	CA7	6DPI	Sample	33.8003	56.587
B145_CA7_Delta_Isolate_Omicron_Isolate_6DPI_BEC4	Omicron_Isolate	BEC4	GE 1:1	41	0.987958	0.990698	0.00973946	98.7958	Bronchial	CA7	6DPI	Sample	66.1997	56.587
B168_CA7_Delta_Isolate_Omicron_Isolate_6DPI_BEC5	Delta_Isolate	BEC5	GE 1:1	12	0.991413	0.993305	0.00672681	99.1413	Bronchial	CA7	6DPI	Sample	33.8003	56.587
B168_CA7_Delta_Isolate_Omicron_Isolate_6DPI_BEC5	Omicron_Isolate	BEC5	GE 1:1	12	0.00858657	0.00669506	0.00672681	0.858656	Bronchial	CA7	6DPI	Sample	66.1997	56.587
B191_CA7_Delta_Isolate_Omicron_Isolate_6DPI_BEC6	Delta_Isolate	BEC6	GE 1:1	41	0.0105546	0.00727651	0.00981709	1.05546	Bronchial	CA7	6DPI	Sample	33.8003	56.587
B191_CA7_Delta_Isolate_Omicron_Isolate_6DPI_BEC6	Omicron_Isolate	BEC6	GE 1:1	41	0.989445	0.992723	0.00981709	98.9445	Bronchial	CA7	6DPI	Sample	66.1997	56.587
CA9_Inoculum	Delta_Spike	Inoc	GE 1:1	24	0.643596	0.619976	0.0868271	64.3596	Inoc	CA9	Inoc	Inoc	64.3596	NA
CA9_Inoculum	Omicron_Spike	Inoc	GE 1:1	24	0.356404	0.380024	0.0868271	35.6404	Inoc	CA9	Inoc	Inoc	35.6404	NA
CA9_2DPI_D1	Delta_Spike	D1	GE 1:1	26	0.0197785	0.0192272	0.0122195	1.97785	Nasal	CA9	2DPI	Sample	26.6667	40.7913
CA9_2DPI_D1	Omicron_Spike	D1	GE 1:1	26	0.980221	0.980773	0.0122195	98.0221	Nasal	CA9	2DPI	Sample	73.3333	40.7913
CA9_2DPI_D2	Delta_Spike	D2	GE 1:1	21	0.0427246	0.0424628	0.0172546	4.27246	Nasal	CA9	2DPI	Sample	26.6667	40.7913
CA9_2DPI_D2	Omicron_Spike	D2	GE 1:1	21	0.957275	0.957537	0.0172546	95.7275	Nasal	CA9	2DPI	Sample	73.3333	40.7913
CA9_2DPI_D4	Delta_Spike	D4	GE 1:1	28	0.737498	0.724344	0.0423653	73.7498	Nasal	CA9	2DPI	Sample	26.6667	40.7913
CA9_2DPI_D4	Omicron_Spike	D4	GE 1:1	28	0.262502	0.275656	0.0423653	26.2502	Nasal	CA9	2DPI	Sample	73.3333	40.7913
CA9_6DPI_D1	Delta_Spike	D1	GE 1:1	25	0.01393	0.0110803	0.0114959	1.393	Nasal	CA9	6DPI	Sample	25.9905	25.7983
CA9_6DPI_D1	Omicron_Spike	D1	GE 1:1	25	0.98607	0.98892	0.0114959	98.607	Nasal	CA9	6DPI	Sample	74.0095	25.7983
CA9_6DPI_D2	Delta_Spike	D2	GE 1:1	32	0.528417	0.513368	0.0614967	52.8417	Nasal	CA9	6DPI	Sample	25.9905	25.7983
CA9_6DPI_D2	Omicron_Spike	D2	GE 1:1	32	0.471583	0.486632	0.0614967	47.1583	Nasal	CA9	6DPI	Sample	74.0095	25.7983
CA9_6DPI_D4	Delta_Spike	D4	GE 1:1	31	0.237369	0.227074	0.0367375	23.7369	Nasal	CA9	6DPI	Sample	25.9905	25.7983
CA9_6DPI_D4	Omicron_Spike	D4	GE 1:1	31	0.762631	0.772926	0.0367375	76.2631	Nasal	CA9	6DPI	Sample	74.0095	25.7983
B32_CA9_Delta_Spike_Omicron_Spike_2DPI_BEC5	Delta_Spike	BEC5	GE 1:1	27	0.701711	0.684481	0.0579084	70.1711	Bronchial	CA9	2DPI	Sample	47.8727	40.6297
B32_CA9_Delta_Spike_Omicron_Spike_2DPI_BEC5	Omicron_Spike	BEC5	GE 1:1	27	0.298289	0.315519	0.0579084	29.8289	Bronchial	CA9	2DPI	Sample	52.1273	40.6297
B55_CA9_Delta_Spike_Omicron_Spike_2DPI_BEC6	Delta_Spike	BEC6	GE 1:1	26	0.724706	0.720539	0.0409401	72.4706	Bronchial	CA9	2DPI	Sample	47.8727	40.6297
B55_CA9_Delta_Spike_Omicron_Spike_2DPI_BEC6	Omicron_Spike	BEC6	GE 1:1	26	0.275294	0.279461	0.0409401	27.5294	Bronchial	CA9	2DPI	Sample	52.1273	40.6297
B9_CA9_Delta_Spike_Omicron_Spike_2DPI_BEC4	Delta_Spike	BEC4	GE 1:1	26	0.00976332	0.00821172	0.00627647	0.976332	Bronchial	CA9	2DPI	Sample	47.8727	40.6297
B9_CA9_Delta_Spike_Omicron_Spike_2DPI_BEC4	Omicron_Spike	BEC4	GE 1:1	26	0.990237	0.991788	0.00627647	99.0237	Bronchial	CA9	2DPI	Sample	52.1273	40.6297
B147_CA9_Delta_Spike_Omicron_Spike_6DPI_BEC4	Delta_Spike	BEC4	GE 1:1	23	0.0129457	0.0101833	0.00882317	1.29457	Bronchial	CA9	6DPI	Sample	51.4711	43.6918
B147_CA9_Delta_Spike_Omicron_Spike_6DPI_BEC4	Omicron_Spike	BEC4	GE 1:1	23	0.987054	0.989817	0.00882317	98.7054	Bronchial	CA9	6DPI	Sample	48.5289	43.6918
B170_CA9_Delta_Spike_Omicron_Spike_6DPI_BEC5	Delta_Spike	BEC5	GE 1:1	25	0.811099	0.805383	0.0268142	81.1099	Bronchial	CA9	6DPI	Sample	51.4711	43.6918
B170_CA9_Delta_Spike_Omicron_Spike_6DPI_BEC5	Omicron_Spike	BEC5	GE 1:1	25	0.188901	0.194617	0.0268142	18.8901	Bronchial	CA9	6DPI	Sample	48.5289	43.6918
B193_CA9_Delta_Spike_Omicron_Spike_6DPI_BEC6	Delta_Spike	BEC6	GE 1:1	32	0.720089	0.697113	0.0646585	72.0089	Bronchial	CA9	6DPI	Sample	51.4711	43.6918
B193_CA9_Delta_Spike_Omicron_Spike_6DPI_BEC6	Omicron_Spike	BEC6	GE 1:1	32	0.279911	0.302887	0.0646585	27.9911	Bronchial	CA9	6DPI	Sample	48.5289	43.6918
CA8_Inoculum	Delta_Isolate	Inoc	GE 1:1	16	0.682583	0.672173	0.0514179	68.2583	Inoc	CA8	Inoc	Inoc	68.2583	NA
CA8_Inoculum	Delta_Spike	Inoc	GE 1:1	16	0.317417	0.327827	0.0514179	31.7417	Inoc	CA8	Inoc	Inoc	31.7417	NA
CA8_2DPI_D1	Delta_Isolate	D1	GE 1:1	15	0.768745	0.781765	0.047105	76.8745	Nasal	CA8	2DPI	Sample	37.0581	34.5829
CA8_2DPI_D1	Delta_Spike	D1	GE 1:1	15	0.231255	0.218235	0.047105	23.1255	Nasal	CA8	2DPI	Sample	62.9419	34.5829
CA8_2DPI_D2	Delta_Isolate	D2	GE 1:1	5	0.145104	0.14241	0.0156132	14.5104	Nasal	CA8	2DPI	Sample	37.0581	34.5829
CA8_2DPI_D2	Delta_Spike	D2	GE 1:1	5	0.854896	0.85759	0.0156132	85.4896	Nasal	CA8	2DPI	Sample	62.9419	34.5829
CA8_2DPI_D4	Delta_Isolate	D4	GE 1:1	16	0.197895	0.200983	0.0223719	19.7895	Nasal	CA8	2DPI	Sample	37.0581	34.5829
CA8_2DPI_D4	Delta_Spike	D4	GE 1:1	16	0.802105	0.799017	0.0223719	80.2105	Nasal	CA8	2DPI	Sample	62.9419	34.5829
CA8_6DPI_D1	Delta_Isolate	D1	GE 1:1	17	0.763633	0.782946	0.0733035	76.3633	Nasal	CA8	6DPI	Sample	47.3742	31.2922
CA8_6DPI_D1	Delta_Spike	D1	GE 1:1	17	0.236367	0.217054	0.0733035	23.6367	Nasal	CA8	6DPI	Sample	52.6258	31.2922
CA8_6DPI_D2	Delta_Isolate	D2	GE 1:1	6	0.142001	0.142857	0.014211	14.2001	Nasal	CA8	6DPI	Sample	47.3742	31.2922
CA8_6DPI_D2	Delta_Spike	D2	GE 1:1	6	0.857999	0.857143	0.014211	85.7999	Nasal	CA8	6DPI	Sample	52.6258	31.2922
CA8_6DPI_D4	Delta_Isolate	D4	GE 1:1	19	0.515593	0.517572	0.116547	51.5593	Nasal	CA8	6DPI	Sample	47.3742	31.2922
CA8_6DPI_D4	Delta_Spike	D4	GE 1:1	19	0.484407	0.482428	0.116547	48.4407	Nasal	CA8	6DPI	Sample	52.6258	31.2922
B31_CA8_Delta_Isolate_Delta_Spike_2DPI_BEC5	Delta_Isolate	BEC5	GE 1:1	18	0.354841	0.367822	0.0542131	35.4841	Bronchial	CA8	2DPI	Sample	23.8236	19.0401
B31_CA8_Delta_Isolate_Delta_Spike_2DPI_BEC5	Delta_Spike	BEC5	GE 1:1	18	0.645159	0.632178	0.0542131	64.5159	Bronchial	CA8	2DPI	Sample	76.1764	19.0401
B54_CA8_Delta_Isolate_Delta_Spike_2DPI_BEC6	Delta_Isolate	BEC6	GE 1:1	17	0.341349	0.342421	0.0446956	34.1349	Bronchial	CA8	2DPI	Sample	23.8236	19.0401
B54_CA8_Delta_Isolate_Delta_Spike_2DPI_BEC6	Delta_Spike	BEC6	GE 1:1	17	0.658651	0.657579	0.0446956	65.8651	Bronchial	CA8	2DPI	Sample	76.1764	19.0401
B8_CA8_Delta_Isolate_Delta_Spike_2DPI_BEC4	Delta_Isolate	BEC4	GE 1:1	1	0.0185185	0.0185185	NA	1.85185	Bronchial	CA8	2DPI	Sample	23.8236	19.0401
B8_CA8_Delta_Isolate_Delta_Spike_2DPI_BEC4	Delta_Spike	BEC4	GE 1:1	1	0.981481	0.981481	NA	98.1481	Bronchial	CA8	2DPI	Sample	76.1764	19.0401
B146_CA8_Delta_Isolate_Delta_Spike_6DPI_BEC4	Delta_Isolate	BEC4	GE 1:1	1	0.00975081	0.00975081	NA	0.975081	Bronchial	CA8	6DPI	Sample	15.1986	13.4242
B146_CA8_Delta_Isolate_Delta_Spike_6DPI_BEC4	Delta_Spike	BEC4	GE 1:1	1	0.990249	0.990249	NA	99.0249	Bronchial	CA8	6DPI	Sample	84.8014	13.4242
B169_CA8_Delta_Isolate_Delta_Spike_6DPI_BEC5	Delta_Isolate	BEC5	GE 1:1	14	0.169738	0.175887	0.0172817	16.9738	Bronchial	CA8	6DPI	Sample	15.1986	13.4242
B169_CA8_Delta_Isolate_Delta_Spike_6DPI_BEC5	Delta_Spike	BEC5	GE 1:1	14	0.830262	0.824113	0.0172817	83.0262	Bronchial	CA8	6DPI	Sample	84.8014	13.4242
B192_CA8_Delta_Isolate_Delta_Spike_6DPI_BEC6	Delta_Isolate	BEC6	GE 1:1	19	0.276469	0.282474	0.0558701	27.6469	Bronchial	CA8	6DPI	Sample	15.1986	13.4242
B192_CA8_Delta_Isolate_Delta_Spike_6DPI_BEC6	Delta_Spike	BEC6	GE 1:1	19	0.723531	0.717526	0.0558701	72.3531	Bronchial	CA8	6DPI	Sample	84.8014	13.4242
CA12_Inoculum	Omicron_Isolate	Inoc	GE 1:1	21	0.717309	0.727273	0.0449769	71.7309	Inoc	CA1	Inoc	Inoc	71.7309	NA
CA12_Inoculum	Omicron_Spike	Inoc	GE 1:1	21	0.282691	0.272727	0.0449769	28.2691	Inoc	CA1	Inoc	Inoc	28.2691	NA
CA12_2DPI_D1	Omicron_Isolate	D1	GE 1:1	5	0.969134	0.969466	0.0102793	96.9134	Nasal	CA1	2DPI	Sample	62.1342	31.2083
CA12_2DPI_D1	Omicron_Spike	D1	GE 1:1	5	0.0308658	0.0305344	0.0102793	3.08658	Nasal	CA1	2DPI	Sample	37.8658	31.2083
CA12_2DPI_D2	Omicron_Isolate	D2	GE 1:1	6	0.365737	0.357094	0.0321895	36.5737	Nasal	CA1	2DPI	Sample	62.1342	31.2083
CA12_2DPI_D2	Omicron_Spike	D2	GE 1:1	6	0.634263	0.642906	0.0321895	63.4263	Nasal	CA1	2DPI	Sample	37.8658	31.2083
CA12_2DPI_D4	Omicron_Isolate	D4	GE 1:1	22	0.529154	0.528805	0.0443123	52.9154	Nasal	CA1	2DPI	Sample	62.1342	31.2083
CA12_2DPI_D4	Omicron_Spike	D4	GE 1:1	22	0.470846	0.471195	0.0443123	47.0846	Nasal	CA1	2DPI	Sample	37.8658	31.2083
CA12_6DPI_D1	Omicron_Isolate	D1	GE 1:1	10	0.869314	0.875673	0.0377892	86.9314	Nasal	CA1	6DPI	Sample	56.1457	29.5883
CA12_6DPI_D1	Omicron_Spike	D1	GE 1:1	10	0.130686	0.124327	0.0377892	13.0686	Nasal	CA1	6DPI	Sample	43.8543	29.5883
CA12_6DPI_D2	Omicron_Isolate	D2	GE 1:1	23	0.279214	0.280757	0.053275	27.9214	Nasal	CA1	6DPI	Sample	56.1457	29.5883
CA12_6DPI_D2	Omicron_Spike	D2	GE 1:1	23	0.720786	0.719243	0.053275	72.0786	Nasal	CA1	6DPI	Sample	43.8543	29.5883
CA12_6DPI_D4	Omicron_Isolate	D4	GE 1:1	23	0.535844	0.526201	0.0384124	53.5844	Nasal	CA1	6DPI	Sample	56.1457	29.5883
CA12_6DPI_D4	Omicron_Spike	D4	GE 1:1	23	0.464156	0.473799	0.0384124	46.4156	Nasal	CA1	6DPI	Sample	43.8543	29.5883
R11_CA12_Omicron_Isolate_Omicron_Spike_2DPI_BEC5	Omicron_Isolate	BEC5	GE 1:1	2	0.10271	0.10271	0.00559609	10.271	Bronchial	CA1	2DPI	Sample	32.0661	32.3284
R11_CA12_Omicron_Isolate_Omicron_Spike_2DPI_BEC5	Omicron_Spike	BEC5	GE 1:1	2	0.89729	0.89729	0.00559609	89.729	Bronchial	CA1	2DPI	Sample	67.9339	32.3284
R17_CA12_Omicron_Isolate_Omicron_Spike_2DPI_BEC6	Omicron_Isolate	BEC6	GE 1:1	22	0.692097	0.692809	0.0312518	69.2097	Bronchial	CA1	2DPI	Sample	32.0661	32.3284
R17_CA12_Omicron_Isolate_Omicron_Spike_2DPI_BEC6	Omicron_Spike	BEC6	GE 1:1	22	0.307903	0.307191	0.0312518	30.7903	Bronchial	CA1	2DPI	Sample	67.9339	32.3284
R5_CA12_Omicron_Isolate_Omicron_Spike_2DPI_BEC4	Omicron_Isolate	BEC4	GE 1:1	18	0.167178	0.156337	0.029021	16.7178	Bronchial	CA1	2DPI	Sample	32.0661	32.3284
R5_CA12_Omicron_Isolate_Omicron_Spike_2DPI_BEC4	Omicron_Spike	BEC4	GE 1:1	18	0.832822	0.843663	0.029021	83.2822	Bronchial	CA1	2DPI	Sample	67.9339	32.3284
R41_CA12_Omicron_Isolate_Omicron_Spike_6DPI_BEC4	Omicron_Isolate	BEC4	GE 1:1	13	0.195562	0.209083	0.0422781	19.5562	Bronchial	CA1	6DPI	Sample	41.2167	32.6329
R41_CA12_Omicron_Isolate_Omicron_Spike_6DPI_BEC4	Omicron_Spike	BEC4	GE 1:1	13	0.804438	0.790917	0.0422781	80.4438	Bronchial	CA1	6DPI	Sample	58.7833	32.6329
R47_CA12_Omicron_Isolate_Omicron_Spike_6DPI_BEC5	Omicron_Isolate	BEC5	GE 1:1	22	0.253445	0.251097	0.0277832	25.3445	Bronchial	CA1	6DPI	Sample	41.2167	32.6329
R47_CA12_Omicron_Isolate_Omicron_Spike_6DPI_BEC5	Omicron_Spike	BEC5	GE 1:1	22	0.746555	0.748903	0.0277832	74.6555	Bronchial	CA1	6DPI	Sample	58.7833	32.6329
R53_CA12_Omicron_Isolate_Omicron_Spike_6DPI_BEC6	Omicron_Isolate	BEC6	GE 1:1	24	0.787493	0.790828	0.0219951	78.7493	Bronchial	CA1	6DPI	Sample	41.2167	32.6329
R53_CA12_Omicron_Isolate_Omicron_Spike_6DPI_BEC6	Omicron_Spike	BEC6	GE 1:1	24	0.212507	0.209172	0.0219951	21.2507	Bronchial	CA1	6DPI	Sample	58.7833	32.6329

## Sheet: Fig 1g
Figure 1g: Mean virus ratios for competition assays in lung explants
Sample_ID	Virus	Donor	Num_Mut	Mean	Median	SD	Percent
Omicron_S_Delta_S_Inoc	Omicron_S	Inoculum	25	0.505673	0.514463	0.0552297	50.5673
Omicron_S_Delta_S_Inoc	Delta_S	Inoculum	25	0.494327	0.485537	0.0552297	49.4327
Omicron_S_Delta_S_D12_2DPI_N13	Omicron_S	D12	4	0.0137576	0.00535701	0.0175889	1.37576
Omicron_S_Delta_S_D12_2DPI_N13	Delta_S	D12	4	0.986242	0.994643	0.0175889	98.6242
Omicron_S_Delta_S_D12_2DPI_N14	Omicron_S	D12	4	0.0233252	0.016855	0.0230705	2.33253
Omicron_S_Delta_S_D12_2DPI_N14	Delta_S	D12	4	0.976675	0.983145	0.0230705	97.6675
Omicron_S_Delta_S_D12_2DPI_N15	Omicron_S	D12	3	0.0123583	0.0128505	0.00428011	1.23583
Omicron_S_Delta_S_D12_2DPI_N15	Delta_S	D12	3	0.987642	0.98715	0.00428011	98.7642
Omicron_S_Delta_S_D13_2DPI_N13	Omicron_S	D13	3	0.0130549	0.0174538	0.00924925	1.30549
Omicron_S_Delta_S_D13_2DPI_N13	Delta_S	D13	3	0.986945	0.982546	0.00924925	98.6945
Omicron_S_Delta_S_D13_2DPI_N14	Omicron_S	D13	3	0.0149994	0.0186335	0.00715493	1.49994
Omicron_S_Delta_S_D13_2DPI_N14	Delta_S	D13	3	0.985001	0.981366	0.00715493	98.5001
Omicron_S_Delta_S_D13_2DPI_N15	Omicron_S	D13	4	0.034921	0.032903	0.0275662	3.4921
Omicron_S_Delta_S_D13_2DPI_N15	Delta_S	D13	4	0.965079	0.967097	0.0275662	96.5079
Omicron_S_Delta_S_D14_2DPI_N13	Omicron_S	D14	25	0.470896	0.495526	0.0922189	47.0896
Omicron_S_Delta_S_D14_2DPI_N13	Delta_S	D14	25	0.529104	0.504474	0.0922189	52.9104
Omicron_S_Delta_S_D14_2DPI_N14	Omicron_S	D14	4	0.0154532	0.00417455	0.0241855	1.54532
Omicron_S_Delta_S_D14_2DPI_N14	Delta_S	D14	4	0.984547	0.995825	0.0241855	98.4547
Omicron_S_Delta_S_D14_2DPI_N15	Omicron_S	D14	2	0.0182614	0.0182614	0.000941963	1.82614
Omicron_S_Delta_S_D14_2DPI_N15	Delta_S	D14	2	0.981739	0.981739	0.000941963	98.1739
