# Supplementary material for: The spike gene is a major determinant for the SARS-CoV-2 Omicron-BA.1 phenotype
Source: Nat Commun. 2022 Oct 7;13:5929. doi: 10.1038/s41467-022-33632-y (PMC9543931; doi:10.1038/s41467-022-33632-y)
Supplement: Supplementary file 3 — Source Data [file 41467_2022_33632_MOESM3_ESM.zip › 3. Source data files/Source_Data_Fig_2.xlsx]

## Sheet: Fig 2a
Nasal washes Delta-PCR
Genome copies/mL		d0	d1	d2	d3	d4	d5	d6	d7	d8	d9	d11	d13	d15	d17	d19	d21
Cage 1	Donor	0	1260000	365000000	13800000	1950000
	Contact I	0		2640	17200000	292000000	11600000	4680000	1070000	252000	234000	23000	1090	119	526	0	23.4
	Contact II	0				0	38000	52100000	64500000	649000	4870000	3550000
Cage 2	Donor	0	29300000	318000000	89400000	8820000
	Contact I	0		75300	9750000	89100000	23700000	2270000	2840000	388000	202000	158	240	436	7460	0	0
	Contact II	0				0	140000	102000000	159000000	6920000	1110000	131000	6550	3200	138	206	485
Cage 3	Donor	0	3240000	302000000	27600000	769000
	Contact I	0		4820	112000000	380000000	24600000	5820000	4570000	88400	431000	9990	1800	694	0	0	379
	Contact II	0				0	26300	6870000	251000000	149000000	5500000	643000	27100	1410	178	54.9	0
Cage 4	Donor	0	1980000	89300000	1900000	34100000
	Contact I	0		490000	281000000	63600000	9000000	3700000	5070000	620000	1500000	2860	3090	178	791	53.9	640
	Contact II	0				0	6460	6910	1650	1100	210	7890000	60100000	1600000	1580000	34100	1290
Cage 5	Donor	0	46000000	14000000	49100000	7700000
	Contact I	0		3520	54300000	54000000	17500000	20400000	1880000	333000	733000	8410	779	51.8	115	19.6	47.9
	Contact II	0				0	4120	66600000	112000000	58600000	6720000	1060000	71700	1940	7930	68.8	74.1
Cage 6	Donor	0	144000000	149000000	14500000	2320000
	Contact I	0		3220	58900000	69500000	10300000	3200000	17000000	1190000	723000	17900	827	351	114	171	65.7
	Contact II	0				0	16400	21100000	115000000	18700000	5440000	35900	13600	815	286	55.3	0
Nasal washes Omicron-PCR
Genome copies/mL		d0	d1	d2	d3	d4	d5	d6	d7	d8	d9	d11	d13	d15	d17	d19	d21
Cage 1	Donor	0	72300	88500000	726000	114000
	Contact I	0		6170	19900000	139000000	8790000	825000	102000	12500	21900	1780	192	0	166	0	0
	Contact II	0				0	396	17100000	4700000	75800	393000	4940
Cage 2	Donor	0	100000	43300000	14000000	243000
	Contact I	0		89	2650	10300	1910	2470	5470	0	0	0	0	0	632	0	0
	Contact II	0				0	82	205	0	0	35	0	0	0	0	0	0
Cage 3	Donor	0	754000	226000000	10700000	48300
	Contact I	0		344	942000	4750000	715000	101000	219000	187	21500	0	0	0	0	0	0
	Contact II	0				0	4750	28.2	0	0	0	69.4	0	0	0	0	0
Cage 4	Donor	0	511000	29700000	1370000	10100000
	Contact I	0		7470	474000	115000	238000	33100	1230	203	1070	93.2	0	0	0	0	0
	Contact II	0				0	580	558	0	0	0	0	0	0	64.6	0	0
Cage 5	Donor	0	1750000	4480000	3920000	491000
	Contact I	0		1320	1670000	6930000	1570000	193000	29600	1320	2820	0	56.3	0	0	0	0
	Contact II	0				0	0	0	0	0	124	0	81.1	0	0	0	0
Cage 6	Donor	0	8430000	43200000	4800000	135000
	Contact I	0		115	179000	1780000	548000	70000	5020	10700	488	114	0	72.6	0	142	0
	Contact II	0				0	940	0	0	114	0	0	0	0	0	0	0

## Sheet: Fig. 2b
Organs Delta-PCR										Organs Omicron-PCR
Genome copies/mL										Genome copies/mL
			Concha	Trachea	Lung cranial	Lung medial	Lung caudal						Concha	Trachea	Lung cranial	Lung medial	Lung caudal
	Cage 1	Donor	1.68518e+07	400716	529101	765059	495261				Cage 1	Donor	2.23103e+06	1223.62	0	1822.56	1698.29
	Cage 2	Donor	5.12809e+07	973302	2.49428e+07	9.76017e+06	1.06489e+07				Cage 2	Donor	2.6832e+06	12442.2	39311.7	467709	134396
	Cage 3	Donor	4.19758e+07	3.67793e+06	5.34372e+07	1.09746e+07	7.94216e+06				Cage 3	Donor	1.56787e+07	480386	991754	786469	343227
	Cage 4	Donor	1.39069e+08	971243	4.16629e+06	696557	1.61148e+06				Cage 4	Donor	2.37135e+07	4950.16	41213.8	181.542	2470.05
	Cage 5	Donor	1.52052e+08	260072	2.05235e+06	1.53561e+06	2.98356e+07				Cage 5	Donor	2.52677e+07	9260.1	37797.4	27888.9	258545
	Cage 6	Donor	5.72258e+07	7996.67	6.12695e+06	2.84911e+07	7.40659e+06				Cage 6	Donor	1.04613e+07	169.754	257.263	32160.9	3575.96

## Sheet: Fig. 2c
	Nasal washes Delta-PCR
	Genome copies/mL
		0 dpi	1 dpi	2 dpi	3 dpi	4 dpi	5 dpi	6 dpi	7 dpi	8 dpi	10 dpi	12 dpi	21 dpi
Cage 1	Donor	0	115.397	726547	5.97129e+06	6.01045e+06	2.11731e+07	59565.7	60803.8	29853.3	0	0	0
	Contact	0		0	118.167	4409.08	2.97891e+06	4.89925e+07	2.67562e+08	1.15841e+08	73408.3	122.095	0
Cage 2	Donor	0	14855.5	9.13333e+06	2.45953e+07	7.60637e+06	502304	24258.1	8785.42	2890.83	40.7369	0	0
	Contact	0		0	0	20412.8	456019	1.33528e+08	1.87909e+07	2.00166e+06	117165	265.745	0
Cage 3	Donor	0	793306	1.69166e+07	1.64934e+08	5.73052e+06	1.39257e+06	129230	11875.4	938.962	21705	1940.09	0
	Contact	0		65.6748	0	551347	2.13149e+07	169465	618952	66332.3	139012	1248.99	0
Cage 4	Donor	0	73821.5	7.35694e+06	1.13465e+07	1.61767e+07	238468	3.19004e+06	158736	2795.78	7.58679	0	0
	Contact	0		0	0	0	212.361	1317.02	1.16732e+07	175076	12279.5	0	0
Cage 5	Donor	0	762519	4.91858e+07	1.16957e+08	2.88553e+06	150308	792207	685466	64.9476	43467.7	0	0
	Contact	0		0	0	127.419	521.713	7938.29	3.48993e+06	538985	2001.16	1213.97	0
Cage 6	Donor	0	531556	9936.11	4.07246e+07	3746.98	53542.5	3103.5	99.2118	981.487	0	0	0
	Contact	0		0	0	0	0	340.951	0	0	0	0	0
	Nasal washes Omicron-PCR
		0 dpi	1 dpi	2 dpi	3 dpi	4 dpi	5 dpi	6 dpi	7 dpi	8 dpi	10 dpi	12 dpi	21 dpi
Cage 1	Donor	0	0	0	0	0	0	0	0	0	0	0	0
	Contact	0	0	0	0	0	0	0	0	0	0	0	0
Cage 2	Donor	0	0	0	0	0	0	0	0	0	0	0	0
	Contact	0	0	0	0	0	0	0	0	0	0	0	0
Cage 3	Donor	0	0	0	0	0	0	0	0	0	0	0	0
	Contact	0	0	0	0	0	0	0	0	0	0	0	0
Cage 4	Donor	0	0	0	0	0	0	0	0	0	0	0	0
	Contact	0	0	0	0	0	0	0	0	0	0	0	0
Cage 5	Donor	0	0	0	0	0	0	0	0	0	0	0	0
	Contact	0	0	0	0	0	0	0	0	0	0	0	0
Cage 6	Donor	0	0	0	0	0	0	0	0	0	0	0	0
	Contact	0	0	0	0	0	0	0	0	0	0	0	0

## Sheet: Fig. 2d
	Serology Hamsters Delta vs Omicron
			VNT100		RBD-ELISA Absorbance 450 nm
			vs Delta	vs Omicron
	Cage 1	Donor	<16	<16	0.008
		Contact I	322.5	128	1.623
		Contact II	203.2	32	1.614
	Cage 2	Donor	<16	<16	0.001
		Contact I	1024	<16	1.723
		Contact II	812.7	<16	1.791
	Cage 3	Donor	<16	<16	0.002
		Contact I	512	<16	1.77
		Contact II	406.4	<16	1.749
	Cage 4	Donor	<16	<16	0.005
		Contact I	256	<16	1.573
		Contact II	161.3	<16	1.543
	Cage 5	Donor	<16	<16	0.005
		Contact I	1024	<16	1.842
		Contact II	512	<16	1.755
	Cage 6	Donor	<16	<16	0.009
		Contact I	1024	<16	1.813
		Contact II	256	<16	1.619

## Sheet: Fig. 2e
	Serology Ferrets Delta vs Omicron
			VNT100		RBD-ELISA Absorbance 450 nm
			vs Delta	vs Omicron
	Cage 1	Donor	5160.6	<16	0.72
		Contact	2580.3	<16	0.97
	Cage 2	Donor	2580.3	<16	0.92
		Contact	3251	<16	0.58
	Cage 3	Donor	3251	<16	0.82
		Contact	2580.3	<16	0.26
	Cage 4	Donor	2048	<16	0.69
		Contact	10321	<16	0.61
	Cage 5	Donor	2048	<16	0.9
		Contact	3251	<16	0.83
	Cage 6	Donor	3251	20.16	1
		Contact	<16	<16	0.08

## Sheet: Fig. 2f
Single Omicron infection
Nasal washes Omicron-PCR
Genome copies/mL
		0 dpi	1 dpi	2 dpi	3 dpi	4 dpi	5 dpi	6 dpi	7 dpi	14 dpi
Ferret 1	Inoculated	0	70.5738	0	0	0	0	0	0	0
Ferret 2	Inoculated	0	0	0	0	0	0	0	0	0
Ferret 3	Inoculated	0	0	0	0	0	0	0	0	0
Ferret 4	Inoculated	0	54.7222	74.2378	0	0	0	0	0	0
Ferret 5	Inoculated	0	0	0	0	0	0	0	0	0
Ferret 6	Inoculated	0	0	0	0	0	0	0	0	0
Ferret 7	Inoculated	0	0	0	0	0	0	0	0	0
Ferret 8	Inoculated	0	1244.71	0	0	0	0	0	0	0
Ferret 9	Inoculated	0	150.505	0	0	0	0	0	0	0
Ferret 10	Contact	0	0	0	0	0	0	0	0	0
Ferret 11	Contact	0	0	0	0	0	0	0	0	0
Ferret 12	Contact	0	0	0	0	0	0	0	0	0
Single Delta infection
Nasal washes Delta-PCR
Genome copies/mL
		0 dpi	1 dpi	2 dpi	3 dpi	4 dpi	5 dpi	6 dpi	7 dpi	8 dpi	10 dpi	12 dpi	14 dpi
Ferret 1	Inoculated	0	224728	11326.2	808691	1.57449e+06	500.747	92068	27580.6	0	0	0	0
Ferret 2	Inoculated	0	568582	2.91223e+06	3.09411e+06	489890	256519	54286.5	21052.7	701.26	346.153	0	0
Ferret 3	Inoculated	0	106098	82520.9	742954	157957	151642	2.58707e+07	2.00211e+06	183045	2540.51	0	0
Ferret 4	Inoculated	0	32354	694935	140543	9448.6	395557	2.2042e+07	787987	7478.61	405.49	0	0
Ferret 5	Inoculated	0	151.442	12762.7	587826	65480.4	12976.2	1863.93	12208.2	251.952	0	0	0
Ferret 6	Inoculated	0	1.31681e+06	423767	20934.7	1.15861e+07	20005.1	770812	265250	0	0	0	0
Ferret 7	Inoculated	0	146154	2.22239e+06	38096.5	117632	412596	8.70876e+06	37132.2	962.754	0	41.0911	0
Ferret 8	Inoculated	0	1.51697e+06	19600.6	880000	188185	19284.3	149033	147889	214.569	0	0	0
Ferret 9	Inoculated	0	426397	91444.2	12673.1	24733.6	17606.9	31893	3007.75	0	699.559	0	0
Ferret 10	Contact	0	0	0	0	0	5872.86	66090	338507	989766	101686	0	0
Ferret 11	Contact	0	0	0	0	0	95724.9	8.3694e+06	1.02979e+08	72282.3	41333.2	868.32	0
Ferret 12	Contact	0	0	0	300.786	0	0	1507.61	0	0	716.89	0	0
Serology
Single Delta infection		RBD-ELISA Absorbance 450 nm				Single Omicron infection		RBD-ELISA Absorbance 450 nm
		d0	d14					d0	d14
Ferret 1	Inoculated	0.0002	0.65			Ferret 1	Inoculated	0	0.0002
Ferret 2	Inoculated	0.0036	1.12			Ferret 2	Inoculated	0	0.0036
Ferret 3	Inoculated	-0.0016	1.21			Ferret 3	Inoculated	0	-0.0016
Ferret 4	Inoculated	-0.0081	1.17			Ferret 4	Inoculated	0	-0.0081
Ferret 5	Inoculated	0.0013	1.09			Ferret 5	Inoculated	0	0.0013
Ferret 6	Inoculated	-0.0098	1			Ferret 6	Inoculated	0.01	-0.0098
Ferret 7	Inoculated	0.0012	1.4			Ferret 7	Inoculated	-0.01	0.0012
Ferret 8	Inoculated	0.0027	1.06			Ferret 8	Inoculated	0.01	0.0027
Ferret 9	Inoculated	-0.002	0.65			Ferret 9	Inoculated	0	-0.002
Ferret 10	Contact	0.0018	0.72			Ferret 10	Contact	-0.02	0.0018
Ferret 11	Contact	0.0027	0.24			Ferret 11	Contact	-0.04	0.0027
Ferret 12	Contact	-0.0015	0			Ferret 12	Contact	0	-0.0015
