# Supplementary material for: The spike gene is a major determinant for the SARS-CoV-2 Omicron-BA.1 phenotype
Source: Nat Commun. 2022 Oct 7;13:5929. doi: 10.1038/s41467-022-33632-y (PMC9543931; doi:10.1038/s41467-022-33632-y)
Supplement: Supplementary file 3 — Source Data [file 41467_2022_33632_MOESM3_ESM.zip › 3. Source data files/Source_Data_Fig_3.xlsx]

## Sheet: Fig. 3a-e
		Fig 3a) % Initial body weight						Fig 3b) Log10 viral RNA copies/mL					Fig 3b) Log10 viral RNA copies/sample							Fig 3c) Log10 TCID50/mL						Fig 3d) Histopathological Score
								Oropharyngeal swabs					Lung			Nose				Lung			Nose			Lung
mouse	Virus- Inoculum	dpi 0	dpi 1	dpi 2	dpi 3	dpi 4		dpi 1	dpi 2	dpi 3	dpi 4		dpi 2	dpi 4		dpi 2	dpi 4			dpi 2	dpi 4		dpi 2	dpi 4		dpi 2	dpi 4
K1 #13	Delta (2x104 TCID50/Mouse)	100	98.02	98.02				7.26366	8.10783				9.75491			9.27802				5.69897			2.44897			3
K1 #14		100	100.4	96.5				7.7646	7.77958				9.44839			9.08466				3.69897			3.44897			7
K1 #15		100	101.1	102.6				7.64467	8.21655				9.68745			8.79681				4.44897			0			5
K1 #16		100	100	98.28	97.84	100		7.99372	7.95261				7.77993			8.02529				2.44897			2.19897			2
K1 #17		100	100.7	99.26	94.89	94.81		7.34659	7.71642	7.15845	7.17389			8.14992			6.08267				3.69897			0			12
K1 #18		100	100.4	99.14				7.56566	8.2688	7.27501	7.40011			4.79061			8.85864				0.69897			2.19897			9
K1 #19		100	101.5	94.03	92.65	102.1		7.19995	7.5686	5.43022	6.7032			8.09847			6.47499				2.44897			0			6
K1 #20		100	99.05	90.48	90.87	100.5		7.48654	7.71935	6.58721	7.02579			8.21035			7.64716				0			0			4
K1 #29	Omicron (2x104 TCID50/Mouse)	100	100.8	100				4.48658	6.54303				7.487			5.34971				0			0			1
K1 #30		100	101.1	100.8				4.09333	4.89197				5.11789			4.40698				0			0			5
K1 #31		100	102.4	100.4				4.36592	5.4596				6.76926			2.63705				0			0			1
K1 #32		100	99.24	96.18				4.64034	4.43907				3.62545			4.8595				0			0			0
K1 #33		100	101.9	99.52	99.52	99.04		0	4.44627	5.54935	4.67302			2.66234			3.34073				0			0			1
K1 #34		100	103	100.4	100	98.51		4.92963	5.28098	4.54492	5.85659			5.97251			5.04069				0			0			3
K1 #35		100	101.7	101.4	100.3	100.3		4.85005	3.95775	4.04165	5.18081			4.54759			4.97226				0			0			1
K1 #36		100	98.93	98.22	96.8	96.8		5.44024	0	5.22271	6.29828			7.61613			4.5208				0			0			1

## Sheet: Fig. 3f
Inoculum
	TCID50 / mouse	Viral copies / inoculum
Delta	12333.3	1.91815e+08
Omicron	10000	1.0074e+09
Swab dpi 1
	KI #1	KI #2	KI #3	KI #4	KI #5	KI #6
Delta	1	116604	121160	2773.9	884524	293320
Omicron	1	97.4818	73.0336	2310.36	1183.62	2344.18
	2	116701	121234	5084.26	885708	295664
Swab dpi 2
	KI #1	KI #2	KI #3	KI #4	KI #5	KI #6
Delta	1.09833e+07	1.86076e+07	3.7602e+06	1.2183e+07	3.50625e+07	3.317e+07
Omicron	23960.2	4503.93	1856.36	1237.75	11055.6	5518.61
	1.10072e+07	1.86121e+07	3.76206e+06	1.21842e+07	3.50736e+07	3.31755e+07
Lung
	KI #1	KI #2	KI #3	KI #4	KI #5	KI #6
Delta	9.56908e+07	8.77604e+07	2.3553e+08	1063.99	5.51571e+08	4.11571e+08
Omicron	11335.4	287541	814262	1	649960	611532
	9.57021e+07	8.80479e+07	2.36344e+08	1064.99	5.52221e+08	4.12183e+08
Nose
	KI #1	KI #2	KI #3	KI #4	KI #5	KI #6
Delta	745415	2.8442e+06	3.13784e+07	9.07809e+07	1.91644e+08	26018180
Omicron	5154.83	217.625	32339.8	9136.12	158762	7768.48
	750570	2.84442e+06	3.14108e+07	9.07901e+07	1.91803e+08	2.60259e+07

## Sheet: Fig. 3g
Inoculum
	TCID50 / mouse	Viral copies / mL
SARS-CoV-2S-Delta	43200	7.27588e+07
SARS-CoV-2S-Omicron	29360	1.90547e+07
Swabs dpi 1
	KI #7	KI #8	KI #9	KI #10	KI #11	KI #12
SARS-CoV-2S-Delta	1	41647.4	13784.9	7374.78	1156.24	102090
SARS-CoV-2S-Omicron	1	1	1	1	1	1
	2	41648.4	13785.9	7375.78	1157.24	102091
Swabs dpi 2
	KI #7	KI #8	KI #9	KI #10	KI #11	KI #12
SARS-CoV-2S-Delta	1	170376	4.05268e+06	349613	129639	1.43715e+07
SARS-CoV-2S-Omicron	1	1	1	1	1	1
	2	170377	4.05268e+06	349614	129640	1.43715e+07
Lung
	KI #7	KI #8	KI #9	KI #10	KI #11	KI #12
SARS-CoV-2S-Delta	1	1908554000	292621	4334.17	429287	1283084580
SARS-CoV-2S-Omicron	1	1	10.2736	1	1	10.3662
	2	1908554001	292632	4335.17	429288	1.28308e+09
Nose
	KI #7	KI #8	KI #9	KI #10	KI #11	KI #12
SARS-CoV-2S-Delta	1	1	1	3.64804e+06	2.02669e+07	1.9155e+07
SARS-CoV-2S-Omicron	1	1	1	36.9626	1	1
	2	2	2	3.64807e+06	2.02669e+07	1.9155e+07
