# Supplementary material for: The spike gene is a major determinant for the SARS-CoV-2 Omicron-BA.1 phenotype
Source: Nat Commun. 2022 Oct 7;13:5929. doi: 10.1038/s41467-022-33632-y (PMC9543931; doi:10.1038/s41467-022-33632-y)
Supplement: Supplementary file 3 — Source Data [file 41467_2022_33632_MOESM3_ESM.zip › 3. Source data files/Source_Data_Fig_4.xlsx]

## Sheet: Fig 4b
Date:	(YMD)
CAGE	ID	Ear	Number	0 dpi	1 dpi	2 dpi	3 dpi	4 dpi	5 dpi	6 dpi
				Weight	Weight	Weight	Weight	Weight	Weight	Weight
Exp.975a single infections
Cage. 5034	482	9	1	22.9	22.1	22.6	+
WT	484	11	2	22.5	22.6	22.5	+
Vaccinated	473	3	3	26	25.8	25.6	+
	584	0	4	20.1	20.1	20.3	+
Cage. 5041	528	1	5	21.8	21	21.3	21.4	20.9	21.4	20.9
WT	529	2	6	20.4	20.4	21.3	20.8	20.7	20.8	20.8
Vaccinated	501	4	7	22.4	22	22.7	22.7	22.3	22.8	22.7
	502	0	8	22.5	22	22.4	22.2	22.1	22.3	21.8
Cage. 5005	573	2	9	21.7	21.4	21.6	21.6	21	21	19.2
WT	574	3	10	19.5	19.9	20.5	20.4	20.3	20.5	19.8
Unvaccinated	572	1	11	21.3	21.2	22.6	21.8	21.1	20.1	19.1
	575	4	12	23	22.7	23.6	22.9	22.5	22.5	21
Cage. 5014	497	3	13	22.4	22.7	22.9	+
WT	498	4	14	21.9	21.6	21.9	+
Unvaccinated	499	4	15	22.1	22.2	23.2	+
	500	0	16	23.1	23	22.7	+
Cage. 5023	478	5	17	21.6	21	20.8	+
Delta	479	6	18	24.6	23.7	23.8	+
Vaccinated	480	7	19	23.7	23	23.1	+
	481	8	20	24.7	24	24	+
Cage. 5044	531	1	21	20.9	21.4	21.3	21.4	21.3	21.5	21.3
Delta	533	3	22	21.4	22	21.3	21.4	21.4	22	22.1
Vaccinated	534	0	23	22.2	22.3	21.5	22	21.6	21.9	21.8
	581	4	24	20.1	19.2	19.6	19.6	19.6	19.8	20
Date:	(YMD)
CAGE	ID	Ear	Number	2022-01-22	2022-01-23	2022-01-24	2022-01-25	2022-01-26	2022-01-27	2022-01-28
				Weight	Weight	Weight	Weight	Weight	Weight	Weight
Exp.975a single infections
Cage. 5021	474	1	25	21.8	21.5	21.6	+
Delta	475	2	26	23.7	22.7	22.5	+
Unvaccinated	476	3	27	21.1	21.3	21.5	+
	477	4	28	23	22	22	+
Cage. 5040	567	1	29	22.1	22.1	22.8	22.2	21.9	21.2	18.8
Delta	569	3	30	22.4	22	22.7	22.7	22.3	21.3	19.6
Unvaccinated	570	4	31	21.8	22.1	22.7	22.7	22.5	22.4	20.6
	571	0	32	22.2	22.3	22.6	22.3	22.4	22.4	20.5
Cage. 5143	546	2	33	20.6	21.4	21.3	21.1	21.1	21.9	21.9
Omicron	560	3	34	20.4	20.4	20.6	20.6	20.6	21	20.7
Vaccinated	561	4	35	19.8	20.8	21.4	21	20.6	21.4	21.4
	562	0	36	25.5	24.6	24.8	25	24.6	25	25.5
Cage. 63_1	530	3	37	20.4	20.7	20.5	+
Omicron	532	2	38	22.7	22.3	22.3	+
Vaccinated	545	1	39	21.1	21	21.4	+
	483	10	40	23.1	22.8	22.7	+
Cage. 5051	577	6	41	22.4	22.2	22.5	+
Omicron	552	2	42	21.8	21.6	21.4	+
Unvaccinated	553	3	43	20.9	21.3	21.4	+
	554	0	44	19	18.9	18.5	+
Cage. 63_2	576	5	45	21.1	21.2	21.8	21.4	21.2	22	21.5
Omicron	496	1	46	24.3	24.4	24.8	24.4	24.1	24.5	24.2
Unvaccinated	568	2	47	22.6	22.9	23	22.6	22.1	22.8	21.1
	586	0	48	20.8	20.9	21.4	20.9	20.9	21.2	21.1
Date:	(YMD)
CAGE	ID	Ear	Number	2022-01-22	2022-01-23	2022-01-24	2022-01-25	2022-01-26	2022-01-27	2022-01-28
				Weight	Weight	Weight	Weight	Weight	Weight	Weight
Exp.975a single infections
Exp.975b- Competition
Cage. 5030	601	1	1	19	19.8	19.8	18.8	19.8	19.7	19.5
Delta vs Omicron	602	2	2	19.9	19.5	19.5	19.8	19.8	20.1	19.7
Vaccinated	603	3	3	18.6	18.8	18.9	18.4	18.4	18.7	19
	604	4	4	19.4	19	18.6	19.4	19.4	18.9	18.7
	605	0	5	20.3	20.1	19.7	19.8	19.8	20.1	20.2
Cage. 5031	616	0	6	18	18	18.3	18.1	18.1	17.4	16.2
Delta vs Omicron	617	4	7	19.5	17.7	17.8	17.2	17.2	16.7	15.4
Unvaccinated	582	3	8	20.3	20.4	20.4	19.7	19.7	19.2	17.6
	583	2	9	21.4	21	21.5	20.7	20.7	19.5	18.1
	585	1	10	18	18.8	18.7	18.5	18.5	17.7	16.6

## Sheet: Fig 4c,d
Fig 4c: RT-qPCR
				SARS-CoV-2D614G																SARS-CoV-2S-Delta																SARS-CoV-2S-Omicron
				Vaccinated								Unvaccinated								Vaccinated								Unvaccinated								Vaccinated								Unvaccinated
RTqPCR	2 dpi	swabs	5ul	765735	211375	537638	878418	90325.9	255688	779711	203147	3307174	1095666	673004	597670	1179486	1131628	414922	2215556	746894	933366	3969097	5787483	2203513	1218768	3112560	987538	635371	5827100	2085314	889714	2003258	2944138	12560649	766036	33895.9	7495.27	4899	6867.3	38424.8	32271.2	83515.9	101776	1060.94	145706	265157	3851.8	9952.86	128560
RTqPCR	2 dpi	swabs	1 ml	153146940	42274960	107527560	175683660	18065170	51137540	155942120	40629360	661434800	219133200	134600720	119533920	235897200	226325600	82984360	443111200	149378880	186673280	793819400	1157496600	440702600	243753600	622512000	197507520	127074220	1165420000	417062800	177942880	400651600	588827600	2512129800	153207220	6779190	1499055	979801	1.37346e+06	7684966	6454248	16703190	20355120	212188	29141260	53031380	770360	1990572	25712000
RTqPCR	6 dpi	swabs	5ul	1688.54	1691.65	4443.85	12397.2					217064	375160	183057	68692.2					76483.3	131743	30976.5	25092.7					124327	145537	309327	229616					3727.42	6272.63	6593.28	3413.78					1150.97	13726.5	113912	3715.53
RTqPCR	6 dpi	swabs	1 ml	337709	338330	888771	2479448					43412800	75032020	36611380	13738450					15296656	26348520	6195308	5018548					24865460	29107460	61865340	45923100					745485	1.25453e+06	1.31866e+06	682755					230194	2745298	22782380	743107
RTqPCR	2 dpi	Lung	5ul	1	1	439614	1355343					88226.2	11729.5	62689115	267000000					4058202	2961741	19102723	5960156					1230000000	431000000	170000000	1600000000					42980148	28056072	18948349	1					301000000	9924344	8445679	33250178
RTqPCR	2 dpi	Nose	5ul	78073629	4078884	52712354	36074685					636000000	151000000	165000000	1790000000					460000000	653000000	95160459	487000000					622000000	137000000	250000000	215000000					17044719	65189514	64370169	133764					25061443	919000000	5816670	6869561
RTqPCR	2 dpi	Lung	1 ml	1	1	87922700	271068600					17645236	2345904	12537823000	53400000000					811640400	592348200	3820544600	1192031200					246000000000	86200000000	34000000000	320000000000					8596029600	5611214400	3789669800	1					60200000000	1984868800	1689135800	6650035600
RTqPCR	2 dpi	Nose	1 ml	15614725800	815776800	10542470800	7214937000					127200000000	30200000000	33000000000	358000000000					92000000000	130600000000	19032091800	97400000000					124400000000	27400000000	50000000000	43000000000					3408943800	13037902800	12874033800	26752860					5012288600	183800000000	1163334000	1373912200
RTqPCR	6 dpi	Lung	5ul	863766	708318	1309954	57562.3					137000000	432000000	492000000	138000000					1903914	412124	1205031	718956					2170000000	214000000	224000000	248000000					214000000	2730578	624393	1380502					85255792	88498383	14785269	122000000
RTqPCR	6 dpi	Nose	5ul	251131	1	79262	46638					2749141	1078594	91199	1261394					2577498	143412	23993	669488					88463305	5313614	247574	121354					53247	1815489	1788554	10577401					305166	5536141	7963709	155254
RTqPCR	6 dpi	Lung	1 ml	172753160	141663600	261990800	11512466					27400000000	86400000000	98400000000	27600000000					380782800	82424780	241006200	143791140					434000000000	42800000000	44800000000	49600000000					42800000000	546115600	124878600	276100400					17051158400	17699676600	2957053800	24400000000
RTqPCR	6 dpi	Nose	1 ml	50226200	200	15852400	9327600					549828200	215718800	18239800	252278800					515499600	28682400	4798600	133897600					17692661000	1062722800	49514800	24270800					10649400	363097800	357710800	2115480200					61033200	1107228200	1592741800	31050800
Fig 4d: TCID50
TCID50	2 dpi	Lung	1 ml	1	1	1	1					1	1580	500000	281000					1580	1580	15800	15.8					500000	8890000	281000	1580000					889	500	889	1					158	500	281	2810
TCID50	2 dpi	Nose	1 ml	1580	2810	15800	28100					281000	88900	281000	500000					281000	88900	28100	88900					88900	281000	889000	500000					158	1580	2810	1					1580	281	889	281
TCID50	6 dpi	Lung	1 ml	1	1	1	1					28100	8890	15800	28100					1	1	1	1					28100	15800	88900	8890					15.8	28.1	5	15.8					158	889	500	15.8
TCID50	6 dpi	Nose	1 ml	1	1	1	5					5	2.81	2810	889					2.81	1	1	1					281	158	8890	500					8.89	158	8.89	8.89					1	5	5	8.89
			WT v	WT uv	D v	D uv	O v	O uv			dW	dD	dO			dW	dD	dO		dW	dD	dO
Avg	2 dpi	Brain	1	1	1	4.7	1	1			0	-3.7	0			1	3.7	1		0	0.568202	0		0	-0.568202	0
Avg	2 dpi	Lung	1	196000	4740	2810000	570	937			-195644	-2.80801e+06	-367.5			195644	2.80801e+06	367.5		5.29147	6.4484	2.56526		-5.29147	-6.4484	-2.56526
	2 dpi	Nose	12100	288000	122000	440000	1140	758			-275652	-318000	379.5			275652	318000	379.5		5.44036	5.50243	2.57921		-5.44036	-5.50243	2.57921
	6 dpi	Brain	1	71	1	7290000	1	618			-70	-7.28675e+06	-617.202			70	7.28675e+06	617.202		1.8451	6.86253	2.79043		-1.8451	-6.86253	-2.79043
	6 dpi	Lung	1	20200	1	35400	16.2	391			-20221.5	-35421.5	-374.525			20221.5	35421.5	374.525		4.30581	4.54927	2.57348		-4.30581	-4.54927	-2.57348
	6 dpi	Nose	2	927	1.45	2460	46.2	4.97			-924.702	-2455.8	41.195			924.702	2455.8	41.195		2.966	3.39019	1.61484		-2.966	-3.39019	1.61484
											with minus					without minus				log				with minus
											dW	dD	dO
							fold change			Brain	1	4.7	1
										Lung	196000	593	1.65
										Nose	23.8	3.61	0.666
										Brain	71	7290000	618
										Lung	20200	35400	24.2
										Nose	463	1690	0.108
Statistics:
2 dpi swabs		Vaccinated								Unvaccinated									Šídák's multiple comparisons test	Mean Diff.	95.00% CI of diff.	Below threshold?	Summary	Adjusted P Value
	614G	765735	211375	537638	878418	90325.9	255688	779711	203147	3307174	1095666	673004	597670	1179486	1131628	414922	2215556
	Delta spike	746894	933366	3969097	5787483	2203513	1218768	3112560	987538	635371	5827100	2085314	889714	2003258	2944138	12560649	766036		Vaccinated - Unvaccinated
	Omicron spike	33895.9	7495.27	4899	6867.3	38424.8	32271.2	83515.9	101776	1060.94	145706	265157	3851.8	9952.86	128560	2158.3	14790.4		614G	-0.4757	-1.120 to 0.1688	No	ns	0.2048
																			Delta spike	-0.05871	-0.7033 to 0.5859	No	ns	0.9944
																			Omicron spike	0.1431	-0.5014 to 0.7877	No	ns	0.9279
log		Vaccinated								Unvaccinated
	614G	5.88408	5.32505	5.73049	5.9437	4.95581	5.40771	5.89193	5.30781	6.51946	6.03968	5.82802	5.77646	6.07169	6.0537	5.61797	6.34548
	Delta spike	5.87326	5.97005	6.59869	6.76249	6.34312	6.08592	6.49312	5.99455	5.80303	6.76545	6.31917	5.94925	6.30174	6.46896	7.09901	5.88425
	Omicron spike	4.53015	3.87479	3.69011	3.83679	4.58461	4.50882	4.92177	5.00764	3.02569	5.16348	5.4235	3.58566	3.99795	5.10911	3.33411	4.16998
6 dpi swabs		Vaccinated				Unvaccinated						Šídák's multiple comparisons test	Mean Diff.	95.00% CI of diff.	Below threshold?	Summary	Adjusted P Value
	614G	1688.54	1691.65	4443.85	12397.2	217064	375160	183057	68692.2
	Delta spike	76483.3	131743	30976.5	25092.7	124327	145537	309327	229616			Vaccinated - Unvaccinated
	Omicron spike	3727.42	6272.63	6593.28	3413.78	1150.97	13726.5	113912	3715.53			614G	-1.703	-2.523 to -0.8833	Yes	***	0.0001
												Delta spike	-0.5538	-1.374 to 0.2662	No	ns	0.2526
log	614G	3.22751	3.22831	3.64776	4.09333	5.33659	5.57422	5.26259	4.83691			Omicron spike	-0.276	-1.096 to 0.5440	No	ns	0.7702
	Delta spike	4.88357	5.11973	4.49103	4.39955	5.09457	5.16297	5.49042	5.361
	Omicron spike	3.57141	3.79745	3.8191	3.53324	3.06106	4.13756	5.05657	3.57002
		1	2	3	4	13	14	15	16	17	18	19	20	25	26	27	28	37	38	39	40	41	42	43	44		2 dpi organs								6 dpi organs
2 dpi organs		WT vaccinated				WT unvac				Delta vac				Delta unvac				Omicron vac				Omicron unvac
	Brain	23676	1	7120.69	4272.3	1	8588.07	6938.29	125206	45131.7	22049.8	5181.96	170538	7072.77	240610	28468.5	12664.6	1	4694.92	1	1	1	1	29611.5	5867.26		Tukey's multiple comparisons test	Mean Diff.	95.00% CI of diff.	Below threshold?	Summary	Adjusted P Value			Tukey's multiple comparisons test	Mean Diff.	95.00% CI of diff.	Below threshold?	Summary	Adjusted P Value
	Lung	1	1	439614	1355343	88226.2	11729.5	62689115	267000000	4058202	2961741	19102723	5960156	1230000000	431000000	170000000	1600000000	42980148	28056072	18948349	1	301000000	9924344	8445679	33250178
	Nose	78073629	4078884	52712354	36074685	636000000	151000000	165000000	1790000000	460000000	653000000	95160459	487000000	622000000	137000000	250000000	215000000	17044719	65189514	64370169	133764	25061443	919000000	5816670	6869561		Brain								Brain
	Olf. Bulb	39025.8	8818.88	829241	1	5639.32	344194	531981	60016.1	10163.8	366056	41731.5	2412807	161309	192268	1727073	66462.4	1	5546.46	10923.1	1	1	119686	1	26126.5		614G (+vac) vs. 614G (-vac)	-0.2538	-3.904 to 3.397	No	ns	>0.9999			614G (+vac) vs. 614G (-vac)	-1.444	-4.302 to 1.415	No	ns	0.6787
																											614G (+vac) vs. Delta spike (+vac)	-1.522	-5.172 to 2.129	No	ns	0.8255			614G (+vac) vs. Delta spike (+vac)	1.022	-1.836 to 3.880	No	ns	0.9003
																											614G (+vac) vs. Delta spike (-vac)	-1.483	-5.133 to 2.168	No	ns	0.8407			614G (+vac) vs. Delta spike (-vac)	-4.602	-7.461 to -1.744	Yes	***	0.0002
log	Brain	4.37431	0	3.85252	3.63066	0	3.9339	3.84125	5.09763	4.65448	4.34341	3.71449	5.23182	3.84959	5.38131	4.45436	4.10259	0	3.67163	0	0	0	0	4.47146	3.76844		614G (+vac) vs. Omicron spike (+vac)	2.046	-1.604 to 5.697	No	ns	0.5744			614G (+vac) vs. Omicron spike (+vac)	-2.111	-4.969 to 0.7476	No	ns	0.2683
	Lung	0	0	5.64307	6.13205	4.9456	4.06928	7.79719	8.42651	6.60833	6.47155	7.2811	6.77526	9.08991	8.63448	8.23045	9.20412	7.63327	7.44803	7.27757	0	8.47857	6.9967	6.92663	7.52179		614G (+vac) vs. Omicron spike (-vac)	0.9044	-2.746 to 4.555	No	ns	0.9782			614G (+vac) vs. Omicron spike (-vac)	-2.866	-5.725 to -0.008014	Yes	*	0.049
	Nose	7.8925	6.61054	7.72191	7.5572	8.80346	8.17898	8.21748	9.25285	8.66276	8.81491	7.97846	8.68753	8.79379	8.13672	8.39794	8.33244	7.23159	7.81418	7.80868	5.12634	7.39901	8.96332	6.76467	6.83693		614G (-vac) vs. Delta spike (+vac)	-1.268	-4.918 to 2.383	No	ns	0.9108			614G (-vac) vs. Delta spike (+vac)	2.466	-0.3927 to 5.324	No	ns	0.1304
	Olf. Bulb	4.59135	3.94541	5.91868	0	3.75123	5.5368	5.7259	4.77827	4.00706	5.56355	4.62046	6.38252	5.20766	5.28391	6.23731	4.82258	0	3.74402	4.03834	0	0	5.07804	0	4.41708		614G (-vac) vs. Delta spike (-vac)	-1.229	-4.879 to 2.422	No	ns	0.9211			614G (-vac) vs. Delta spike (-vac)	-3.158	-6.017 to -0.3000	Yes	*	0.0218
																											614G (-vac) vs. Omicron spike (+vac)	2.3	-1.350 to 5.951	No	ns	0.4442			614G (-vac) vs. Omicron spike (+vac)	-0.6672	-3.526 to 2.191	No	ns	0.9833
																											614G (-vac) vs. Omicron spike (-vac)	1.158	-2.492 to 4.809	No	ns	0.9377			614G (-vac) vs. Omicron spike (-vac)	-1.423	-4.281 to 1.436	No	ns	0.6921
																											Delta spike (+vac) vs. Delta spike (-vac)	0.03909	-3.612 to 3.690	No	ns	>0.9999			Delta spike (+vac) vs. Delta spike (-vac)	-5.624	-8.483 to -2.766	Yes	****	<0.0001
6 dpi organs		5	6	7	8	9	10	11	12	21	22	23	24	29	30	31	32	33	34	35	36	45	46	47	48		Delta spike (+vac) vs. Omicron spike (+vac)	3.568	-0.08248 to 7.219	No	ns	0.0592			Delta spike (+vac) vs. Omicron spike (+vac)	-3.133	-5.991 to -0.2744	Yes	*	0.0235
		WT vaccinated				WT unvac				Delta vac				Delta unvac				Omicron vac				Omicron unvac					Delta spike (+vac) vs. Omicron spike (-vac)	2.426	-1.225 to 6.077	No	ns	0.3835			Delta spike (+vac) vs. Omicron spike (-vac)	-3.888	-6.747 to -1.030	Yes	**	0.0022
	Brain	627214	44100.1	1	5050.74	20114.5	676382	94130.7	64964.4	94532.6	120688	1	1	781951	6880000000	720000000	92400017	790132	6228278	224608	35100	78934.7	6029979	352000000	243760		Delta spike (-vac) vs. Omicron spike (+vac)	3.529	-0.1216 to 7.180	No	ns	0.064			Delta spike (-vac) vs. Omicron spike (+vac)	2.491	-0.3672 to 5.350	No	ns	0.1231
	Lung	863766	708318	1309954	57562.3	137000000	432000000	492000000	138000000	1903914	412124	1205031	718956	2170000000	214000000	224000000	248000000	214000000	2730578	624393	1380502	85255792	88498383	14785269	122000000		Delta spike (-vac) vs. Omicron spike (-vac)	2.387	-1.264 to 6.038	No	ns	0.402			Delta spike (-vac) vs. Omicron spike (-vac)	1.736	-1.123 to 4.594	No	ns	0.4863
	Nose	251131	1	79262.9	46637.9	2749141	1087594	91199.3	1261394	2577498	143412	23993.1	669489	88463305	5313614	247575	121354	53247.6	1815489	1788554	10577401	305166	5536141	7963709	155254		Omicron spike (+vac) vs. Omicron spike (-vac)	-1.142	-4.793 to 2.509	No	ns	0.9412			Omicron spike (+vac) vs. Omicron spike (-vac)	-0.7556	-3.614 to 2.103	No	ns	0.9711
	Olf. Bulb	14957292	5953438	27819.9	1574.76	237875	58866.7	92315.4	483704	2093598	150136	3808549	13937.5	1076181	1490000000	4660000000	14700000000	318607	30273807	1998951	290468	49466	39381.5	17012964	2429102
																											Lung								Lung
																											614G (+vac) vs. 614G (-vac)	-3.366	-7.016 to 0.2848	No	ns	0.0878			614G (+vac) vs. 614G (-vac)	-2.735	-5.593 to 0.1234	No	ns	0.0687
	Brain	5.79742	4.64444	0	3.70336	4.30351	5.83019	4.97373	4.81268	4.97558	5.08167	0	0	5.89318	9.83759	8.85733	7.96567	5.8977	6.79437	5.35142	4.54531	4.89727	6.78032	8.54654	5.38696		614G (+vac) vs. Delta spike (+vac)	-3.84	-7.491 to -0.1897	Yes	*	0.0335			614G (+vac) vs. Delta spike (+vac)	-0.2921	-3.151 to 2.566	No	ns	0.9997
	Lung	5.9364	5.85023	6.11726	4.76014	8.13672	8.63548	8.69197	8.13988	6.27965	5.61503	6.081	5.8567	9.33646	8.33041	8.35025	8.39445	8.33041	6.43625	5.79546	6.14004	7.93072	7.94694	7.16983	8.08636		614G (+vac) vs. Delta spike (-vac)	-5.846	-9.497 to -2.195	Yes	***	0.0002			614G (+vac) vs. Delta spike (-vac)	-2.937	-5.795 to -0.07843	Yes	*	0.0406
	Nose	5.3999	0	4.89907	4.66874	6.4392	6.03647	4.95999	6.10085	6.4112	5.15659	4.38009	5.82574	7.94676	6.72539	5.39371	5.08405	4.7263	6.25899	6.2525	7.02438	5.48454	6.74321	6.90112	5.19104		614G (+vac) vs. Omicron spike (+vac)	-2.646	-6.297 to 1.005	No	ns	0.2879			614G (+vac) vs. Omicron spike (+vac)	-1.01	-3.868 to 1.849	No	ns	0.9049
	Olf. Bulb	7.17485	6.77477	4.44436	3.19722	5.37635	4.76987	4.96527	5.68458	6.32089	5.17649	6.58076	4.14418	6.03189	9.17319	9.66839	10.1673	5.50326	7.48107	6.3008	5.4631	4.69431	4.59529	7.23078	6.38545		614G (+vac) vs. Omicron spike (-vac)	-4.537	-8.188 to -0.8865	Yes	**	0.0065			614G (+vac) vs. Omicron spike (-vac)	-2.117	-4.976 to 0.7410	No	ns	0.2651
																											614G (-vac) vs. Delta spike (+vac)	-0.4744	-4.125 to 3.176	No	ns	0.9989			614G (-vac) vs. Delta spike (+vac)	2.443	-0.4155 to 5.301	No	ns	0.1371
																											614G (-vac) vs. Delta spike (-vac)	-2.48	-6.131 to 1.171	No	ns	0.3587			614G (-vac) vs. Delta spike (-vac)	-0.2019	-3.060 to 2.657	No	ns	>0.9999
																											614G (-vac) vs. Omicron spike (+vac)	0.7199	-2.931 to 4.371	No	ns	0.9922			614G (-vac) vs. Omicron spike (+vac)	1.725	-1.133 to 4.584	No	ns	0.493
																											614G (-vac) vs. Omicron spike (-vac)	-1.171	-4.822 to 2.479	No	ns	0.9348			614G (-vac) vs. Omicron spike (-vac)	0.6176	-2.241 to 3.476	No	ns	0.9882
																											Delta spike (+vac) vs. Delta spike (-vac)	-2.006	-5.656 to 1.645	No	ns	0.5957			Delta spike (+vac) vs. Delta spike (-vac)	-2.645	-5.503 to 0.2137	No	ns	0.0859
																											Delta spike (+vac) vs. Omicron spike (+vac)	1.194	-2.456 to 4.845	No	ns	0.9295			Delta spike (+vac) vs. Omicron spike (+vac)	-0.7174	-3.576 to 2.141	No	ns	0.9769
																											Delta spike (+vac) vs. Omicron spike (-vac)	-0.6969	-4.347 to 2.954	No	ns	0.9933			Delta spike (+vac) vs. Omicron spike (-vac)	-1.825	-4.684 to 1.033	No	ns	0.429
																											Delta spike (-vac) vs. Omicron spike (+vac)	3.2	-0.4506 to 6.851	No	ns	0.1191			Delta spike (-vac) vs. Omicron spike (+vac)	1.927	-0.9311 to 4.786	No	ns	0.3671
																											Delta spike (-vac) vs. Omicron spike (-vac)	1.309	-2.342 to 4.959	No	ns	0.8992			Delta spike (-vac) vs. Omicron spike (-vac)	0.8194	-2.039 to 3.678	No	ns	0.9591
																											Omicron spike (+vac) vs. Omicron spike (-vac)	-1.891	-5.542 to 1.759	No	ns	0.6547			Omicron spike (+vac) vs. Omicron spike (-vac)	-1.108	-3.966 to 1.751	No	ns	0.8652
																											Nose								Nose
																											614G (+vac) vs. 614G (-vac)	-1.168	-4.818 to 2.483	No	ns	0.9357			614G (+vac) vs. 614G (-vac)	-2.142	-5.001 to 0.7163	No	ns	0.2532
																											614G (+vac) vs. Delta spike (+vac)	-1.09	-4.741 to 2.560	No	ns	0.9514			614G (+vac) vs. Delta spike (+vac)	-1.701	-4.560 to 1.157	No	ns	0.5087
																											614G (+vac) vs. Delta spike (-vac)	-0.9697	-4.620 to 2.681	No	ns	0.9704			614G (+vac) vs. Delta spike (-vac)	-2.546	-5.404 to 0.3129	No	ns	0.1087
																											614G (+vac) vs. Omicron spike (+vac)	0.4503	-3.200 to 4.101	No	ns	0.9992			614G (+vac) vs. Omicron spike (+vac)	-2.324	-5.182 to 0.5348	No	ns	0.1771
																											614G (+vac) vs. Omicron spike (-vac)	-0.04544	-3.696 to 3.605	No	ns	>0.9999			614G (+vac) vs. Omicron spike (-vac)	-2.338	-5.197 to 0.5204	No	ns	0.1719
																											614G (-vac) vs. Delta spike (+vac)	0.07728	-3.573 to 3.728	No	ns	>0.9999			614G (-vac) vs. Delta spike (+vac)	0.4407	-2.418 to 3.299	No	ns	0.9975
																											614G (-vac) vs. Delta spike (-vac)	0.198	-3.453 to 3.849	No	ns	>0.9999			614G (-vac) vs. Delta spike (-vac)	-0.4034	-3.262 to 2.455	No	ns	0.9984
																											614G (-vac) vs. Omicron spike (+vac)	1.618	-2.033 to 5.269	No	ns	0.7854			614G (-vac) vs. Omicron spike (+vac)	-0.1814	-3.040 to 2.677	No	ns	>0.9999
																											614G (-vac) vs. Omicron spike (-vac)	1.122	-2.528 to 4.773	No	ns	0.9453			614G (-vac) vs. Omicron spike (-vac)	-0.1958	-3.054 to 2.663	No	ns	>0.9999
																											Delta spike (+vac) vs. Delta spike (-vac)	0.1207	-3.530 to 3.771	No	ns	>0.9999			Delta spike (+vac) vs. Delta spike (-vac)	-0.8441	-3.703 to 2.014	No	ns	0.9537
																											Delta spike (+vac) vs. Omicron spike (+vac)	1.541	-2.110 to 5.191	No	ns	0.8179			Delta spike (+vac) vs. Omicron spike (+vac)	-0.6221	-3.481 to 2.236	No	ns	0.9878
																											Delta spike (+vac) vs. Omicron spike (-vac)	1.045	-2.606 to 4.696	No	ns	0.9593			Delta spike (+vac) vs. Omicron spike (-vac)	-0.6366	-3.495 to 2.222	No	ns	0.9864
																											Delta spike (-vac) vs. Omicron spike (+vac)	1.42	-2.231 to 5.071	No	ns	0.8634			Delta spike (-vac) vs. Omicron spike (+vac)	0.2219	-2.637 to 3.080	No	ns	>0.9999
																											Delta spike (-vac) vs. Omicron spike (-vac)	0.9242	-2.726 to 4.575	No	ns	0.976			Delta spike (-vac) vs. Omicron spike (-vac)	0.2075	-2.651 to 3.066	No	ns	>0.9999
																											Omicron spike (+vac) vs. Omicron spike (-vac)	-0.4958	-4.146 to 3.155	No	ns	0.9987			Omicron spike (+vac) vs. Omicron spike (-vac)	-0.01443	-2.873 to 2.844	No	ns	>0.9999
																											Olf. Bulb								Olf. Bulb
																											614G (+vac) vs. 614G (-vac)	-1.334	-4.985 to 2.316	No	ns	0.8916			614G (+vac) vs. 614G (-vac)	0.1988	-2.660 to 3.057	No	ns	>0.9999
																											614G (+vac) vs. Delta spike (+vac)	-1.53	-5.180 to 2.121	No	ns	0.8224			614G (+vac) vs. Delta spike (+vac)	-0.1578	-3.016 to 2.701	No	ns	>0.9999
																											614G (+vac) vs. Delta spike (-vac)	-1.774	-5.425 to 1.877	No	ns	0.7132			614G (+vac) vs. Delta spike (-vac)	-3.362	-6.221 to -0.5039	Yes	*	0.0119
																											614G (+vac) vs. Omicron spike (+vac)	1.668	-1.982 to 5.319	No	ns	0.763			614G (+vac) vs. Omicron spike (+vac)	-0.7893	-3.648 to 2.069	No	ns	0.9651
																											614G (+vac) vs. Omicron spike (-vac)	1.24	-2.411 to 4.891	No	ns	0.9182			614G (+vac) vs. Omicron spike (-vac)	-0.3287	-3.187 to 2.530	No	ns	0.9994
																											614G (-vac) vs. Delta spike (+vac)	-0.1953	-3.846 to 3.455	No	ns	>0.9999			614G (-vac) vs. Delta spike (+vac)	-0.3566	-3.215 to 2.502	No	ns	0.9991
																											614G (-vac) vs. Delta spike (-vac)	-0.4398	-4.090 to 3.211	No	ns	0.9993			614G (-vac) vs. Delta spike (-vac)	-3.561	-6.420 to -0.7027	Yes	**	0.0064
																											614G (-vac) vs. Omicron spike (+vac)	3.002	-0.6482 to 6.653	No	ns	0.1673			614G (-vac) vs. Omicron spike (+vac)	-0.988	-3.846 to 1.870	No	ns	0.9125
																											614G (-vac) vs. Omicron spike (-vac)	2.574	-1.076 to 6.225	No	ns	0.3174			614G (-vac) vs. Omicron spike (-vac)	-0.5274	-3.386 to 2.331	No	ns	0.9943
																											Delta spike (+vac) vs. Delta spike (-vac)	-0.2445	-3.895 to 3.406	No	ns	>0.9999			Delta spike (+vac) vs. Delta spike (-vac)	-3.205	-6.063 to -0.3462	Yes	*	0.019
																											Delta spike (+vac) vs. Omicron spike (+vac)	3.198	-0.4528 to 6.848	No	ns	0.1196			Delta spike (+vac) vs. Omicron spike (+vac)	-0.6315	-3.490 to 2.227	No	ns	0.9869
																											Delta spike (+vac) vs. Omicron spike (-vac)	2.77	-0.8810 to 6.420	No	ns	0.241			Delta spike (+vac) vs. Omicron spike (-vac)	-0.1709	-3.029 to 2.688	No	ns	>0.9999
																											Delta spike (-vac) vs. Omicron spike (+vac)	3.442	-0.2084 to 7.093	No	ns	0.0759			Delta spike (-vac) vs. Omicron spike (+vac)	2.573	-0.2853 to 5.432	No	ns	0.1019
																											Delta spike (-vac) vs. Omicron spike (-vac)	3.014	-0.6365 to 6.665	No	ns	0.1641			Delta spike (-vac) vs. Omicron spike (-vac)	3.034	0.1753 to 5.892	Yes	*	0.0311
																											Omicron spike (+vac) vs. Omicron spike (-vac)	-0.4282	-4.079 to 3.222	No	ns	0.9993			Omicron spike (+vac) vs. Omicron spike (-vac)	0.4606	-2.398 to 3.319	No	ns	0.997
[truncated: 2 more columns]
