# Supplementary material for: The spike gene is a major determinant for the SARS-CoV-2 Omicron-BA.1 phenotype
Source: Nat Commun. 2022 Oct 7;13:5929. doi: 10.1038/s41467-022-33632-y (PMC9543931; doi:10.1038/s41467-022-33632-y)
Supplement: Supplementary file 3 — Source Data [file 41467_2022_33632_MOESM3_ESM.zip › 3. Source data files/Source_Data_Supplementary_Data_Fig_4.xlsx]

## Sheet: Ext. Fig. 4
Delta vs Omicron Competition Hamster
Organs Delta-PCR										Organs Omicron-PCR
Genome copies/mL										Genome copies/mL
			Concha	Trachea	Lung cranial	Lung medial	Lung caudal						Concha	Trachea	Lung cranial	Lung medial	Lung caudal
	Cage 1	Contact I	13720.3	0	637.451	0	343.177				Cage 1	Contact I	1720.42	0	81.694	0	0
		Contact II	1.17594e+07	17690.7	203388	70039.3	671060					Contact II	6688.89	68.5221	696.604	504.891	1911.29
	Cage 2	Contact I	996.026	0	231.409	0	900.639				Cage 2	Contact I	0	0	53.4159	0	0
		Contact II	5786.62	0	1124.95	315.779	225.345					Contact II	0	0	0	0	0
	Cage 3	Contact I	1510.02	351.508	3341.66	224.208	822.738				Cage 3	Contact I	0	0	0	0	0
		Contact II	155.967	205.81	309.528	887.044	325.112					Contact II	0	0	0	0	0
	Cage 4	Contact I	1651.88	0	0	306.1	69.5762				Cage 4	Contact I	0	0	0	0	0
		Contact II	2835.71	138.509	292.879	475.558	1752.29					Contact II	0	0	0	0	0
	Cage 5	Contact I	4760.54	115.292	301.829	791.154	1398.68				Cage 5	Contact I	732.556	0	0	0	0
		Contact II	794.868	36.3828	1636.84	834.868	885.27					Contact II	0	0	0	0	0
	Cage 6	Contact I	1630.28	0	2071.01	764.326	882.225				Cage 6	Contact I	0	0	0	0	0
		Contact II	1729.45	0	2759.98	389.68	617.301					Contact II	0	0	0	0	0
