# Supplementary material for: The spike gene is a major determinant for the SARS-CoV-2 Omicron-BA.1 phenotype
Source: Nat Commun. 2022 Oct 7;13:5929. doi: 10.1038/s41467-022-33632-y (PMC9543931; doi:10.1038/s41467-022-33632-y)
Supplement: Supplementary file 3 — Source Data [file 41467_2022_33632_MOESM3_ESM.zip › 3. Source data files/Source_Data_Supplementary_Data_Fig_5.xlsx]

## Sheet: Ext. Fig. 5
Alpha vs Delta Competition Hamster
Nasal washes Delta-PCR
Genome copies/mL		d0	d1	d2	d3	d4	d5	d6	d7	d8	d9	d11	d13	d15	d17	d19	d21
Cage 1	Donor	0	1.23298e+07	1.77047e+07	3.07812e+06	2.26291e+06
	Contact I			27.606	696.174	6402.35	802.092	358.393	70.6145	73.9177	60.1718
	Contact II					0	12.5601	483.607	3838.29	1096.8	57.4231	0
Cage 2	Donor	0	3.15083e+07	1.22365e+07	3.62759e+06	686088
	Contact I			312.283	7.00843e+06	3.93357e+07	222755	21894.3	151.489	34.0414	79.6158
	Contact II					0	0	125.121	3994.15	10512.2	2118.63	59.308	0	0	0	0	0
Cage 3	Donor	0	2.88256e+07	1.26698e+07	5.18537e+06	3.52923e+06
	Contact I			36.5835	3449.78	84838.4	1042.87	50.3339	238.78	0	0
	Contact II					0	0	185.198	9414.65	8321.6	2818.28
Cage 4	Donor	0	9.2872e+06	1.20504e+07	4.54896e+06	1.08927e+06
	Contact I			7724.57	6.19993e+06	2.9453e+06	9.18566e+06	465.008	1.05834e+06	25549.6	126370
	Contact II					0	34.5215	7.03793e+06	3180.99	5820	1724.1	235.97
Cage 5	Donor	0	5.61632e+06	7.75058e+06	2.35112e+06	71336.4
	Contact I			36.0095	2376.57	29648.5	447.214	29.6743	52.0853
	Contact II					0	0	0	676.3	741.533	267.104
Cage 6	Donor	0	1.73626e+07	7.2476e+06	9.62546e+06	746563
	Contact I			117.65	806.223	27717.2	24.1807	0	213.565	0	62.2288	0	0	0	0	0	0
	Contact II					0	27.2546	602.499	1583.9	508.995	0	0
Nasal washes Alpha-PCR
Genome copies/mL		d0	d1	d2	d3	d4	d5	d6	d7	d8	d9	d11	d13	d15	d17	d19	d21
Cage 1	Donor	0	6.78526e+08	9.46043e+08	1.05545e+08	8.51549e+07
	Contact I			4.85017e+06	7.71986e+08	5.26777e+08	9.81121e+07	1.33911e+08	3.00304e+07	6.51584e+07	1.3297e+07
	Contact II					0	6956.41	6.24397e+08	9.33284e+08	3.8347e+08	1.07918e+08	3.63441e+06
Cage 2	Donor	0	1.46312e+09	7.29286e+08	2.09558e+08	5.58337e+07
	Contact I			387287	8.10265e+08	1.83612e+09	3.9593e+08	8.61958e+07	835502	7.11239e+06	1.8918e+06
	Contact II					0	8794.73	2.2119e+08	8.57575e+08	7.9317e+08	4.58555e+07	1.48407e+07	160932	4544.47	1434.08	4068.26	2716.65
Cage 3	Donor	0	1.65369e+09	1.11352e+09	3.73805e+08	3.26304e+08
	Contact I			6.5826e+06	1.12687e+09	2.0712e+09	3.6953e+07	6.02696e+07	7.28758e+06	3.57412e+06	3.69192e+06
	Contact II					0	63268	1.47551e+08	1.16207e+09	9.48071e+08	2.71384e+08
Cage 4	Donor	0	3.3182e+08	6.92144e+08	2.31062e+08	8.1548e+07
	Contact I			2.44129e+07	1.10299e+09	3.04472e+08	1.29762e+08	6.19278e+08	3.13501e+07	2.68894e+06	758607
	Contact II					0	2313.63	2.46192e+08	3.11015e+09	2.39553e+09	2.71876e+08	5.1712e+07
Cage 5	Donor	0	3.84897e+08	6.36779e+08	1.73723e+08	1.32231e+07
	Contact I			292746	1.47692e+09	1.19338e+09	1.54028e+08	2.78143e+06	1.97078e+07
	Contact II					0	1274.2	2.22297e+06	4.06867e+08	2.73806e+08	2.55805e+07
Cage 6	Donor	0	7.03125e+08	7.02308e+08	5.59271e+08	7.45207e+07
	Contact I			2.54796e+07	3.42547e+08	1.24888e+09	9.10708e+06	4.39012e+07	3.46467e+07	402327	21130	7254.21	2668.15	1281.11	7929.76	4227.27	1111.54
	Contact II					0	331020	8.5943e+08	9.61465e+08	4.38852e+08	7.31137e+06	3.34037e+06
