# Supplementary material for: The spike gene is a major determinant for the SARS-CoV-2 Omicron-BA.1 phenotype
Source: Nat Commun. 2022 Oct 7;13:5929. doi: 10.1038/s41467-022-33632-y (PMC9543931; doi:10.1038/s41467-022-33632-y)
Supplement: Supplementary file 3 — Source Data [file 41467_2022_33632_MOESM3_ESM.zip › 3. Source data files/Source_Data_Supplementary_Data_Fig_7.xlsx]

## Sheet: Ext. Fig. 7A
		Serology Hamster Alpha vs Delta
				VNT100		RBD-ELISA Absorbance 450 nm
				vs Alpha	vs Delta
		Cage 1	Donor			0.0052
			Contact I	80.6	20.16	1.5394
			Contact II			N/A
		Cage 2	Donor			0.0038
			Contact I	101.6	101.6	1.467
			Contact II	80.6	101.6	1.4547
		Cage 3	Donor			0.034
			Contact I	322.5	161.3	1.4583
			Contact II			N/A
		Cage 4	Donor			0.0051
			Contact I	256	256	1.4185
			Contact II	128	40.32	1.3412
		Cage 5	Donor			-0.0193
			Contact I			N/A
			Contact II			N/A
		Cage 6	Donor			0.0025
			Contact I	64	128	1.3418
			Contact II			N/A

## Sheet: Extended Fig. 7B
	Serology Ferret Alpha vs Delta
			VNT100		RBD-ELISA Absorbance 450 nm
			vs Alpha	vs Delta
	Cage1	Donor	3251	101.6	1.606
		Contact	4096	<16	1.764
	Cage2	Donor	4096	512	1.933
		Contact	<16	<16	0.003
	Cage3	Donor	4096	645.1	2.125
		Contact	4096	161.3	1.946
	Cage4	Donor	4096	40.32	1.642
		Contact	4096	<16	1.646
	Cage5	Donor	4096	812.7	1.984
		Contact	2580.3	20.16	1.461
	Cage6	Donor	4096	406.4	1.932
		Contact	4096	<16	1.24
