# Supplementary material for: The spike gene is a major determinant for the SARS-CoV-2 Omicron-BA.1 phenotype
Source: Nat Commun. 2022 Oct 7;13:5929. doi: 10.1038/s41467-022-33632-y (PMC9543931; doi:10.1038/s41467-022-33632-y)
Supplement: Supplementary file 3 — Source Data [file 41467_2022_33632_MOESM3_ESM.zip › 3. Source data files/Source_Data_Supplementary_Data_Fig_8.xlsx]

## Sheet: Ext. Fig. 8
Alpha vs Delta Competition Hamster
	Organs Delta-PCR								Organs Alpha-PCR
	Genome copies/mL								Genome copies/mL
		Concha	Trachea	Lung caudal	Lung medial	Lung cranial				Concha	Trachea	Lung caudal	Lung medial	Lung cranial
Cage 1	Donor	3.95128e+06	1119.33	186206	1.4516e+06	43144.4		Cage 1	Donor	1.20203e+09	136568	1.79087e+07	3.91356e+08	4.71829e+07
	Contact I	0	0	0	0	42.783			Contact I	6.96161e+06	889.206	502363	266098	91798.1
	Contact II	0	0	0	0	0			Contact II	1.40833e+06	4579.93	1.96747e+07	1.85445e+06	908365
Cage 2	Donor	1.82624e+06	119.482	87037.1	306715	29861.2		Cage 2	Donor	2.97087e+08	10565.9	6.3026e+07	5.74694e+07	2.89175e+07
	Contact I	4233.02	0	0	0	0			Contact I	1.29104e+07	14979.6	485967	273423	61102.5
	Contact II	0	0	0	0	0			Contact II	14669.3	39.2218	172.499	72.5041	308.41
Cage 3	Donor	3.73909e+06	1646.84	1.98996e+06	382268	95105.7		Cage 3	Donor	5.4933e+08	179365	8.70677e+08	1.36002e+08	7.91013e+07
	Contact I	653.273	0	0	0	0			Contact I	4.67364e+08	125743	2.26167e+06	404281	2.57296e+06
	Contact II	104.219	0	1169.1	523.355	883.117			Contact II	7.62269e+06	58086.2	1.57163e+08	1.09105e+08	4.86725e+07
Cage 4	Donor	9.48241e+06	711.147	13447.8	932933	25039.9		Cage 4	Donor	1.09871e+09	555488	1.21025e+08	4.28945e+08	4.73588e+07
	Contact I	246970	0	134.159	1421.07	0			Contact I	8.74645e+06	659.368	3.25195e+06	1.67183e+06	242174
	Contact II	0	0	0	0	0			Contact II	2.0676e+06	13083.4	2.55042e+06	2.12419e+06	2.53933e+06
Cage 5	Donor	514625	307.209	40925.2	234575	1894.53		Cage 5	Donor	1.1815e+08	64883.7	5.39837e+07	1.1112e+08	2.64791e+07
	Contact I	942.388	30.9174	41.2979	150.01	24.9281			Contact I	8.51866e+08	300829	1.61723e+07	3.91413e+07	9.32119e+07
	Contact II	0	0	447.752	73.9956	126.213			Contact II	2.12835e+06	6757.62	2.83328e+08	8.9108e+07	7.70959e+07
Cage 6	Donor	513355	1916.85	2.36122e+06	1.17987e+06	1.0713e+06		Cage 6	Donor	1.6473e+08	133522	7.86774e+08	3.72321e+08	3.33911e+08
	Contact I	0	0	0	0	0			Contact I	1208.22	0	3798.02	7856.64	731.417
	Contact II	277.303	0	56.0204	0	0			Contact II	2.65815e+08	62772.1	1.30651e+08	1.52247e+07	5.36874e+07
