# Supplementary material for: The spike gene is a major determinant for the SARS-CoV-2 Omicron-BA.1 phenotype
Source: Nat Commun. 2022 Oct 7;13:5929. doi: 10.1038/s41467-022-33632-y (PMC9543931; doi:10.1038/s41467-022-33632-y)
Supplement: Supplementary file 3 — Source Data [file 41467_2022_33632_MOESM3_ESM.zip › 3. Source data files/Source_Data_Supplementary_Data_Fig_9.xlsx]

## Sheet: a)
		% Initial body weight
								Brain			Olfactory Bulb
mouse	Virus- Inoculum	dpi 0	dpi 1	dpi 2	dpi 3	dpi 4		dpi 2	dpi 4		dpi 2	dpi 4
K1 #13	Delta (10^4 PFU/Mouse)	100	98.02	98.02				5.88631			5.80862
K1 #14		100	100.4	96.5				5.48012			4.69132
K1 #15		100	101.1	102.6				0			3.6878
K1 #16		100	100	98.28	97.84	100		0			3.45294
K1 #17		100	100.7	99.26	94.89	94.81			4.04722			4.45826
K1 #18		100	100.4	99.14					0			0
K1 #19		100	101.5	94.03	92.65	102.1			0			4.12342
K1 #20		100	99.05	90.48	90.87	100.5			3.43916			4.63453
K1 #29	Omicron (10^4 PFU/Mouse)	100	100.8	100				0			2.78858
K1 #30		100	101.1	100.8				0			2.58576
K1 #31		100	102.4	100.4				0			2.79017
K1 #32		100	99.24	96.18				0			0
K1 #33		100	101.9	99.52	99.52	99.04			0			2.35823
K1 #34		100	103	100.4	100	98.51			3.09485			2.14197
K1 #35		100	101.7	101.4	100.3	100.3			3.02902			0
K1 #36		100	98.93	98.22	96.8	96.8			0			2.43694

## Sheet: b)
% of inistial body weight
	Delta/Omicron Mix						S-Delta / S-Omicron Mix
	KI #1	KI #2	KI #3	KI #4	KI #5	KI #6	KI #7	KI #8	KI #9	KI #10	KI #11	KI #12
Post-infection day 0	100	100	100	100	100	100	100	100	100	100	100	100
Post-infection day 1	97.34	96.7	96.23	97.91	99.07	98.23	102.7	98.49	97.61	100.9	100	100
Post-infection day 2	99.47	98.35	96.23	97.38	100	96.9	100	89.45	96.17	98.6	96.6	95.32
Histopathological score
	Delta/Omicron Mix						S-Delta / S-Omicron Mix
	KI #1	KI #2	KI #3	KI #4	KI #5	KI #6	KI #7	KI #8	KI #9	KI #10	KI #11	KI #12
Post-infection day 2	0	4	7	5	0	1	1	3	4	1	1	5
