# Supplementary material for: The spike gene is a major determinant for the SARS-CoV-2 Omicron-BA.1 phenotype
Source: Nat Commun. 2022 Oct 7;13:5929. doi: 10.1038/s41467-022-33632-y (PMC9543931; doi:10.1038/s41467-022-33632-y)
Supplement: Supplementary file 3 — Source Data [file 41467_2022_33632_MOESM3_ESM.zip › 3. Source data files/Source_Data_Supplementary_Fig._6.xlsx]

## Sheet: Ext. Fig. 6
Alpha vs Delta Competition Ferrets
		Nasal Washes Delta-PCR
		Genome copies/mL
		0 dpi	1 dpi	2 dpi	3 dpi	4 dpi	5 dpi	6 dpi	7 dpi	8 dpi	10 dpi	12 dpi	14 dpi	21 dpi
Cage 1	Donor	0	12790	1.50053e+06	1.38703e+06	2.23577e+06	291099	265315	36439.7	2511.29	1512.57	0	0	0
	Contact	0		0	0	33.3545	0	10497.2	62113.7	1.19088e+08	2.00031e+06	1911.09	0	0
Cage 2	Donor	0	9904.77	2.72216e+06	1.38687e+06	14414.3	119612	23000.6	35397.8	7107.95	389.695	0	0	164.758
	Contact	0		0	0	61.0702	0	0	0	0	0	0	0	0
Cage 3	Donor	0	1.14922e+06	1.44498e+06	2.91524e+06	3.944e+06	424306	77701.4	5490.23	15695.9	39649	0	142.908	0
	Contact	0		0	5079.89	1.68255e+06	2.07007e+07	679137	105983	121858	36180.4	475.006	1064.91	0
Cage 4	Donor	0	121451	5.95531e+06	2.37652e+06	1.0952e+06	918537	1.79308e+06	38242.4	254.715	34550.1	20.4452	0	0
	Contact	0		0	167.684	161.415	49.4815	0	62.9148	497431	1.95124e+07	57443.1	1728.3	94.008
Cage 5	Donor	0	1.95453e+06	2.85199e+06	2.51855e+06	4.47588e+06	24239.8	8519.11	106.451	102.755	4712.47	1423.66	0	0
	Contact	0		0	103.343	189138	1.40707e+07	121828	1.20202e+06	15501.9	2430.88	12004.6	3377.25	232.345
Cage 6	Donor	0	225590	3.1236e+06	6.98019e+06	472970	62021.4	8321.65	1556.17	58.5494	228.694	0	0	0
	Contact	0		0	9957	1.21353e+06	2.05779e+07	27470.1	4906.61	50305.8	699.004	0	0	0
		Nasal washes Alpha-PCR
		Genome copies/mL
		0 dpi	1 dpi	2 dpi	3 dpi	4 dpi	5 dpi	6 dpi	7 dpi	8 dpi	10 dpi	12 dpi	14 dpi	21 dpi
Cage 1	Donor	0	9449.96	314300	226988	430890	9756.54	1680.18	0	1325.05	931.104	0	0	0
	Contact	0		0	0	0	0	149.845	0	7692.75	31.5039	0	0	0
Cage 2	Donor	0	14567	2.64789e+06	715111	10710.8	32622.5	6275.34	14015.6	4748.78	71.5827	0	0	0
	Contact	0		0	0	0	0	0	0	0	0	0	0	0
Cage 3	Donor	0	1.10231e+06	1.10571e+06	560336	344653	33211.9	1589.33	0	0	8773.14	15.3823	0	0
	Contact	0		0	0	223.801	2197.21	170.696	0	0	0	0	0	0
Cage 4	Donor	0	53430.7	1.03975e+06	184775	75003.1	11765.4	67244.3	12265.3	375.154	5201.7	0	0	0
	Contact	0		0	0	111.384	0	0	0	0	720.234	0	0	0
Cage 5	Donor	0	1.89924e+06	835057	372904	820718	4428.95	540.136	814.239	0	0	1396.81	0	0
	Contact	0		0	0	0	1357.54	165.099	113.87	0	53.8868	0	0	0
Cage 6	Donor	0	225431	1.68887e+06	1.48004e+06	73959.1	23452.1	5716.5	3068.76	1832.49	217.324	0	0	0
	Contact	0		0	0	0	3054.34	0	0	229.625	0	0	0	0
