# Supplementary material for: The spike gene is a major determinant for the SARS-CoV-2 Omicron-BA.1 phenotype
Source: Nat Commun. 2022 Oct 7;13:5929. doi: 10.1038/s41467-022-33632-y (PMC9543931; doi:10.1038/s41467-022-33632-y)
Supplement: Supplementary file 3 — Source Data [file 41467_2022_33632_MOESM3_ESM.zip › 3. Source data files/Source_Data_Supplementary_Fig_3.xlsx]

## Sheet: Ext. Fig. 3C
Alpha vs Delta Hamster
Body weight %		d0	d1	d2	d3	d4	d5	d6	d7	d8	d9	d10	d11	d12	d13	d15	d17	d19	d21
Cage 1	Donor	100	97.6744	91.8605	89.5349	86.0465
	Contact I		100	100	101.042	97.9167	94.7917	88.5417	86.4583	81.25	79.1667
	Contact II					100	98.8235	98.8235	96.4706	91.7647	87.0588	85.8824	83.5294	77.6471
Cage 2	Donor	100	94.4444	92.2222	90	88.8889
	Contact I		100	96.0396	95.0495	93.0693	88.1188	85.1485	82.1782	80.198	76.2376
	Contact II					100	100	101.02	97.9592	97.9592	92.8571	89.7959	88.7755	88.7755	91.8367	94.898	97.9592	98.9796	101.02
Cage 3	Donor	100	97.3214	92.8571	85.7143	83.9286
	Contact I		100	102.174	94.5652	93.4783	92.3913	86.9565	82.6087	80.4348	76.087
	Contact II					100	98.4127	100	94.4444	92.0635	88.0952	84.127
Cage 4	Donor	100	99.0385	96.1538	92.3077	89.4231
	Contact I		100	100	97.2973	96.3964	95.4955	90.0901	86.4865	83.7838	80.1802
	Contact II					100	100	100	98	95	90	87	85	80
Cage 5	Donor	100	98.8764	93.2584	88.764	87.6404
	Contact I		100	98.8764	97.7528	94.382	92.1348	88.764	84.2697
	Contact II					100	98.1132	100.943	100	95.283	92.4528	87.7358
Cage 6	Donor	100	97.8022	94.5055	91.2088	87.9121
	Contact I		100	97.8495	96.7742	93.5484	91.3978	88.172	84.9462	81.7204	81.7204	83.871	89.2473	89.2473	90.3226	92.4731	91.3978	93.5484	96.7742
	Contact II					100	102.222	108.889	100	97.7778	96.6667	91.1111	86.6667

## Sheet: 3D
Delta vs Omicron Hamster
Body weight %
		d0	d1	d2	d3	d4	d5	d6	d7	d8	d9	d10	d11	d12	d13	d14	d15	d17	d19	d21
Cage 1	Donor	100	103.704	102.469	103.704	106.173
	Contact I		100	97.6471	97.6471	96.4706	94.1176	89.4118	88.2353	87.0588	83.5294	81.1765	82.3529	84.7059	87.0588	91.7647	94.1176	98.8235	102.353	104.706
	Contact II					100	101.333	98.6667	94.6667	92	89.3333	88	84	80
Cage 2	Donor	100	106.757	102.703	100	97.2973
	Contact I		100	98.8506	95.4023	91.954	86.2069	85.0575	81.6092	87.3563	88.5057	91.954	95.4023	96.5517	97.7011	97.7011	97.7011	101.149	106.897	112.644
	Contact II					100	97.8947	96.8421	94.7368	97.8947	100	102.105	103.158	105.263	107.368	109.474	109.474	112.632	115.789	120
Cage 3	Donor	100	105.714	100	92.8571	92.8571
	Contact I		100	100	100	96	93.3333	89.3333	89.3333	85.3333	81.3333	86.6667	86.6667	89.3333	93.3333	97.3333	104	106.667	110.667	113.333
	Contact II					100	100	103.704	98.7654	96.2963	93.8272	91.358	88.8889	85.1852	87.6543	93.8272	100	107.407	109.877	114.815
Cage 4	Donor	100	105.405	105.405	104.054	104.054
	Contact I		100	100	101.333	98.6667	97.3333	94.6667	93.3333	97.3333	98.6667	101.333	104	104	106.667	108	108	116	116	122.667
	Contact II					100	100	100	101.316	102.632	105.263	103.947	103.947	103.947	102.632	98.6842	96.0526	102.632	103.947	109.211
Cage 5	Donor	100	105.882	101.471	104.412	102.941
	Contact I		100	100	103.797	102.532	97.4684	93.6709	93.6709	91.1392	89.8734	93.6709	98.7342	101.266	107.595	108.861	111.392	116.456	117.722	125.316
	Contact II					100	103.659	106.098	102.439	98.7805	97.561	93.9024	91.4634	87.8049	89.0244	90.2439	92.6829	103.659	107.317	115.854
Cage 6	Donor	100	106.25	103.125	104.688	104.688
	Contact I		100	101.22	102.439	101.22	101.22	101.22	96.3415	93.9024	89.0244	86.5854	90.2439	96.3415	98.7805	103.659	110.976	110.976	114.634	119.512
	Contact II					100	101.299	103.896	101.299	98.7013	93.5065	92.2078	90.9091	90.9091	97.4026	100	101.299	109.091	114.286	118.182

## Sheet: 3E
Delta single infection ferrets
Body weight (%)		0 dpi	1 dpi	2 dpi	3 dpi	4 dpi	5 dpi	6 dpi	7 dpi	8 dpi	9 dpi	10 dpi	11 dpi	12 dpi	13 dpi	14 dpi
1	Inoculated	100	97.5	100	99.375	103.125	104.375	106.25	105	105.625		108.125		109.375		110.625
2	Inoculated	100	100.641	100.641	101.282	101.923	103.205	101.923	102.564	103.846		105.769		106.41		105.769
3	Inoculated	100	100	100.671	100	104.027	104.698	104.027	104.698	107.383		109.396		109.396		112.081
4	Inoculated	100	99.4048	98.2143	98.2143	101.786	102.976	104.762	107.143	105.952		107.738		107.738		110.119
5	Inoculated	100	100	100	101.316	102.632	102.632	103.289	105.263	105.263		106.579		107.237		107.237
6	Inoculated	100	102.762	101.105	101.657	103.867	104.972	107.182	108.287	107.735		108.287		111.05		112.155
7	Inoculated	100	99.2647	99.2647	102.941	103.676	101.471	102.206	100.735	105.147		102.206		105.147		103.676
8	Inoculated	100	99.3506	99.3506	100	104.545	102.597	103.247	103.896	104.545		106.494		107.792		106.494
9	Inoculated	100	98.6577	99.3289	103.356	105.369	103.356	105.369	106.711	106.711		110.067		108.725		110.067
10	Sentinel	100	98.8095	98.8095	99.4048	102.381	102.976	102.976	102.976	106.548		107.143		107.143		106.548
11	Sentinel	100	100	100	101.562	106.25	105.469	104.688	106.25	110.938		113.281		114.062		112.5
12	Sentinel	100	98.2955	98.8636	99.4318	100	100.568	103.409	102.841	104.545		105.682		108.523		106.818

## Sheet: 3F
Single Omicron infection ferrets
Body weight (%)
		0 dpi	1 dpi	2 dpi	3 dpi	4 dpi	5 dpi	7 dpi	14 dpi
1	Inoculated	100	102.381	103.571	103.571	107.143	107.143
2	Inoculated	100	101.25	103.75	103.75	105	106.25
3	Inoculated	100	101.408	102.817	102.817	104.225	105.634
4	Inoculated	100	100	102.174	103.261	103.261	104.348
5	Inoculated	100	101.099	101.099	101.099	104.396	104.396
6	Inoculated	100	101.282	101.282	101.282	100	102.564
7	Inoculated	100	102.222	101.111	103.333	102.222	102.222	103.333	102.222
8	Inoculated	100	102.632	105.263	105.263	106.579	107.895	107.895	110.526
9	Inoculated	100	103.448	101.149	103.448	104.598	104.598	105.747	105.747
10	Sentinel	100	104.11	105.479	105.479	106.849	106.849	110.959	106.849
11	Sentinel	100	101.515	104.545	104.545	104.545	107.576	116.667	107.576
12	Sentinel	100	104	104	105.333	104	104	108	104

## Sheet: 3G
Alpha vs Delta Competition ferrets
Body weight (%)		0 dpi	1 dpi	2 dpi	3 dpi	4 dpi	5 dpi	6 dpi	7 dpi	8 dpi	10 dpi	12 dpi	14 dpi	21 dpi
1	Donor	100	100	100	98.9474	98.9474	100	97.8947	100	98.9474	101.053	98.9474	98.9474	101.053
2	Contact		100	102.041	101.02	100	100	101.02	100	98.9796	100	98.9796	96.9388	98.9796
3	Donor	100	100	103.261	102.174	102.174	102.174	101.087	102.174	101.087	101.087	98.913	95.6522	101.087
4	Contact		100	101.01	102.02	102.02	104.04	100	103.03	102.02	105.051	102.02	102.02	105.051
5	Donor	100	98	99	100	100	99	99	100	98	100	100	97	101
6	Contact		100	100.926	101.852	100.926	100.926	100	100.926	100.926	100.926	100.926	102.778	106.481
7	Donor	100	100	101.19	100	101.19	102.381	101.19	101.19	101.19	101.19	101.19	98.8095	101.19
8	Contact		100	100.962	101.923	102.885	103.846	101.923	101.923	102.885	102.885	100.962	99.0385	100.962
9	Donor	100	101.02	98.9796	98.9796	98.9796	100	102.041	101.02	101.02	100	95.9184	96.9388	97.9592
10	Contact		100	100	98.9247	100	100	98.9247	98.9247	100	100	97.8495	103.226	100
11	Donor	100	98.913	98.913	98.913	97.8261	98.913	101.087	101.087	100	101.087	100	101.087	100
12	Contact		100	96.0784	97.0588	96.0784	96.0784	98.0392	96.0784	95.098	98.0392	95.098	95.098	98.0392

## Sheet: 3H
Delta vs Omicron Competition ferrets
Body weight (%)		0 dpi	1 dpi	2 dpi	3 dpi	4 dpi	5 dpi	6 dpi	7 dpi	8 dpi	9 dpi	10 dpi	11 dpi	12 dpi	13 dpi	14 dpi
1	Donor	100	102.586	104.31	102.586	106.034	105.172	105.172	107.759	108.621	0	103.448	0	106.034	0	105.172
2	Contact	100	0	104.132	105.785	108.264	109.917	110.744	111.57	111.57	0	110.744	0	113.223	0	113.223
3	Donor	100	105.085	102.542	104.237	104.237	109.322	108.475	112.712	114.407	0	109.322	0	111.017	0	111.864
4	Contact	100	0	109.375	110.417	110.417	112.5	113.542	114.583	114.583	0	110.417	0	116.667	0	115.625
5	Donor	100	104.587	105.505	104.587	106.422	107.339	109.174	109.174	115.596	0	108.257	0	109.174	0	108.257
6	Contact	100	0	109.322	108.475	109.322	111.017	111.017	114.407	116.102	0	115.254	0	113.559	0	113.559
7	Donor	100	103.2	103.2	101.6	105.6	106.4	105.6	109.6	109.6	0	107.2	0	107.2	0	109.6
8	Contact	100	0	98.5981	97.6636	98.5981	98.1308	98.1308	100	103.271	0	100	0	98.5981	0	101.869
9	Donor	100	102.632	103.509	103.509	107.018	106.14	107.018	105.263	109.649	0	105.263	0	105.263	0	106.14
10	Contact	100	0	103.509	102.632	105.263	106.14	106.14	107.895	110.526	0	105.263	0	107.018	0	105.263
11	Donor	100	103.297	103.297	102.198	106.593	107.692	107.692	109.89	112.088	0	105.495	0	107.692	0	106.593
12	Contact	100	0	105.607	104.673	106.542	109.346	109.346	110.28	112.15	0	110.28	0	112.15	0	112.15
