# Supplementary material for: The spike gene is a major determinant for the SARS-CoV-2 Omicron-BA.1 phenotype
Source: Nat Commun. 2022 Oct 7;13:5929. doi: 10.1038/s41467-022-33632-y (PMC9543931; doi:10.1038/s41467-022-33632-y)
Supplement: Supplementary file 3 — Source Data [file 41467_2022_33632_MOESM3_ESM.zip › 3. Source data files/Source_Data_Supplementary_Figure10.xlsx]

## Sheet: b)
Date:	(YMD)
CAGE	ID	Ear	Number	0 dpi	1 dpi	2 dpi	3 dpi	4 dpi	5 dpi	6 dpi
				Score	Score	Score	Score	Score	Score	Score
Exp.975a single infections
Cage. 5034	482	9	1	0	0	0.5
WT	484	11	2	0	0	0.5
Vaccinated	473	3	3	0	0	0.5
	584	0	4	0	0	0.5
Cage. 5041	528	1	5	0	0	0.5	0	0	0	0
WT	529	2	6	0	0	0.5	0	0	0	0
Vaccinated	501	4	7	0	0	0.5	0	0	0	0
	502	0	8	0	0	0.5	0	0	0	0
Cage. 5005	573	2	9	0	0	0.5	0	0	0	0.5
WT	574	3	10	0	0	0.5	0	0	0	0.5
Unvaccinated	572	1	11	0	0	0.5	0	0	0	0.5
	575	4	12	0	0	0.5	0	0	0	0.5
Cage. 5014	497	3	13	0	0	0
WT	498	4	14	0	0	0
Unvaccinated	499	4	15	0	0	0
	500	0	16	0	0	0
Cage. 5023	478	5	17	0	0	0
Delta	479	6	18	0	0	0
Vaccinated	480	7	19	0	0	0
	481	8	20	0	0	0
Cage. 5044	531	1	21	0	0	0	0	0	0	0
Delta	533	3	22	0	0	0	0	0	0	0
Vaccinated	534	0	23	0	0	0	0	0	0	0
	581	4	24	0	0	0	0	0	0	0
Date:	(YMD)
CAGE	ID	Ear	Number	0 dpi	1 dpi	2 dpi	3 dpi	4 dpi	5 dpi	6 dpi
				Score	Score	Score	Score	Score	Score	Score
Exp.975a single infections
Cage. 5021	474	1	25	0	0	0
Delta	475	2	26	0	0	0
Unvaccinated	476	3	27	0	0	0
	477	4	28	0	0	0
Cage. 5040	567	1	29	0	0	0	0	0	0	1.5
Delta	569	3	30	0	0	0	0	0	0	1.5
Unvaccinated	570	4	31	0	0	0	0.5	0	0	1.5
	571	0	32	0	0	0	0	0	0	1
Cage. 5143	546	2	33	0	0	0	0	0	0	0.5
Omicron	560	3	34	0	0	0	0	0	0	0.5
Vaccinated	561	4	35	0	0	0	0	0	0	0
	562	0	36	0	0	0	0	0	0	0
Cage. 63_1	530	3	37	0	0	0
Omicron	532	2	38	0	0	0
Vaccinated	545	1	39	0	0	0
	483	10	40	0	0	0
Cage. 5051	577	6	41	0	0	0.5
Omicron	552	2	42	0	0	0.5
Unvaccinated	553	3	43	0	0	0.5
	554	0	44	0	0	0
Cage. 63_2	576	5	45	0	0	0	0	0	0	0.5
Omicron	496	1	46	0	0	0	0	0	0	0
Unvaccinated	568	2	47	0	0	0	0	0	0	0.5
	586	0	48	0	0	0	0	0	0	0
Date:	(YMD)
CAGE	ID	Ear	Number	0 dpi	1 dpi	2 dpi	3 dpi	4 dpi	5 dpi	6 dpi
				Score	Score	Score	Score	Score	Score	Score
Exp.975a single infections
Exp.975b- Competition
Cage. 5030	601	1	1	0	0	0	0	0	0	0
Delta vs Omicron	602	2	2	0	0	0	0	0	0	0
Vaccinated	603	3	3	0	0	0	0	0	0	0
	604	4	4	0	0	0	0	0	0	0
	605	0	5	0	0	0	0	0	0	0
Cage. 5031	616	0	6	0	0	0	0	0.5	0.5	1.5
Delta vs Omicron	617	4	7	0	0	0	0	0.5	0.5	1.5
Unvaccinated	582	3	8	0	0	0	0	0.5	0.5	1.5
	583	2	9	0	0	0	0	0.5	0.5	1.5
	585	1	10	0	0	0	0	0.5	0.5	1

## Sheet: c)
	D614G																S-Delta																S-Omicron
	Vaccinated								Unvaccinated								Vaccinated								Unvaccinated								Vaccinated								Unvaccinated
Days post-infection	dpi 2				dpi 6				dpi 2				dpi 6				dpi 2				dpi 6				dpi 2				dpi 6				dpi 2				dpi 6				dpi 2				dpi 6
Mouse	K18 #1	K18 #2	K18 #3	K18 #4	K18 #5	K18 #6	K18 #7	K18 #8	K18 #13	K18 #14	K18 #15	K18 #16	K18 #9	K18 #10	K18 #11	K18 #12	K18 #17	K18 #18	K18 #19	K18 #20	K18 #21	K18 #22	K18 #23	K18 #24	K18 #25	K18 #26	K18 #27	K18 #28	K18 #29	K18 #30	K18 #31	K18 #32	K18 #37	K18 #38	K18 #39	K18 #40	K18 #33	K18 #34	K18 #35	K18 #36	K18 #41	K18 #42	K18 #43	K18 #44	K18 #45	K18 #46	K18 #47	K18 #48
TOTAL Histophatological SCORE	2	3	1	18	6	4	6	6	0	1	6	2	21	22	20	29	6	7	8	4	3	17	13	8	20	16	14	14	28	26	31	32	4	7	0	4	20	7	4	13	1	1	3	15	18	13	0	16

## Sheet: d)
				SARS-CoV-2D614G																SARS-CoV-2S-Delta																SARS-CoV-2S-Omicron
				Vaccinated								Unvaccinated								Vaccinated								Unvaccinated								Vaccinated								Unvaccinated
RTqPCR	2 dpi	Brain	5ul	23676	1	7120.69	4272.3					1	8588.07	6938.29	125206					45131.7	22049.8	5181.96	170538					7072.77	240610	28468.5	12664.6					1	4694.92	1	1					1	1	29611.5	5867.26
RTqPCR	2 dpi	OB	5ul	39025.8	8818.88	829241	1					5639.32	344194	531981	60016.1					10163.8	366056	41731.5	2412807					161309	192268	1727073	66462.4					1	5546.46	10923.1	1					1	119686	1	26126.5
RTqPCR	2 dpi	Brain	1 ml	4735198	1	1.42414e+06	854460					1	1.71761e+06	1.38766e+06	25041260					9026334	4409970	1.03639e+06	34107700					1.41455e+06	48121940	5693696	2532924					1	938985	1	1					1	1	5922306	1.17345e+06
RTqPCR	2 dpi	OB	1 ml	7805170	1763776	165848240	1					1.12786e+06	68838780	106396140	12003226					2032768	73211280	8346306	482561400					32261820	38453680	345414600	13292486					1	1.10929e+06	2184612	1					1	23937160	1	5225296
RTqPCR	6 dpi	Brain	5ul	627214	44100.1	1	5050.74					20114.5	676382	94130.7	64964.4					94532.6	120688	1	1					781951	6880000000	720000000	92400017					790132	6228278	224608	35100					78934.7	6029979	352000000	243760
RTqPCR	6 dpi	OB	5ul	14957292	5953438	27819.9	1574.76					237875	58866.7	92315.4	483704					2093598	150136	3808549	13937					1076181	1490000000	4660000000	14700000000					318607	30273807	1998951	290468					49465	39381	17012964	2429102
RTqPCR	6 dpi	Brain	1 ml	125442800	8820010	1	1.01015e+06					4022898	135276380	18826138	12992878					18906530	24137700	1	1					156390180	1380000000000	144000000000	18480003400					158026340	1245655600	44921520	7019998					15786940	1205995800	70400000000	48751920
RTqPCR	6 dpi	OB	1 ml	2991458400	1190687600	5563974	314953					47574920	11773336	18463080	96740820					418719600	30027200	761709800	2787400					215236200	298000000000	932000000000	2940000000000					63721400	6054761400	399790200	58093600					9893000	7876200	3402592800	485820400

## Sheet: e)
				SARS-CoV-2D614G																SARS-CoV-2S-Delta																SARS-CoV-2S-Omicron
				Vaccinated								Unvaccinated								Vaccinated								Unvaccinated								Vaccinated								Unvaccinated
TCID50	2 dpi	Brain	1 ml	1	1	1	1					1	1	1	1					1	1	1	1					1	1	1	15.8					1	1	1	1					1	1	1	1
TCID50	6 dpi	Brain	1 ml	1	1	1	1					1	281	1	1					1	1	1	1					1	28100000	889000	158000					1	1	1	1					2.81	1	1580	889
			WT v	WT uv	D v	D uv	O v	O uv			dW	dD	dO			dW	dD	dO		dW	dD	dO
Avg	2 dpi	Brain	1	1	1	4.7	1	1			0	-3.7	0			1	3.7	1		0	0.568202	0		0	-0.568202	0
	6 dpi	Brain	1	71	1	7290000	1	618			-70	-7.28675e+06	-617.202			70	7.28675e+06	617.202		1.8451	6.86253	2.79043		-1.8451	-6.86253	-2.79043
